# Supplementary material for: DR and SPIT: Statistical approaches for identifying transient structure in intrinsically disordered proteins via NMR chemical shifts
Source: Protein Sci. 2025 Aug 15;34(9):e70250. doi: 10.1002/pro.70250 (PMC12356139; doi:10.1002/pro.70250)
Supplement: Supplementary file 1 — DATA S1. Supporting information. The amino acid sequence of the four model proteins, a detailed SPIT calculation example, further notes on the versatile applicability of the DR and SPIT approaches and summary tables of RCCS prediction techniques and chemical shift trends in helical and extended structures are available in a text document. It also contains the results of benchmarking SPIT against similar computational tools: SSP and δ2D. Document name: DR_SPIT_SI_Rev.docx. In addition, five Excel spreadsheets including the calculations for the presented four proteins and one ready‐made for users are supplied as supplementary information in the following files: DR_SPIT_yUBI.xlsx; DR_SPIT_a_syn.xlsx; DR_SPIT_WIPc.xlsx; DR_SPIT_p53_TAD.xlsx; DR_SPIT_default.xlsx. Excel spreadsheets including the calculations are supplied. A detailed SPIT calculation example and further notes on the versatile applicability of the DR and SPIT approaches are also available. R‐scripts for RCCS prediction and SCS calculation can be downloaded (abnmr.elte.hu). [file PRO-34-e70250-s001.zip]

Archive with 6 entries (6 files):
- DR_SPIT_a_syn.xlsx
- DR_SPIT_yUBI.xlsx
- DR_SPIT_p53_TAD.xlsx
- DR_SPIT_default.xlsx
- DR_SPIT_SI_Rev.docx
- DR_SPIT_WIPc.xlsx
