# Supplementary material for: DR and SPIT: Statistical approaches for identifying transient structure in intrinsically disordered proteins via NMR chemical shifts
Source: Protein Sci. 2025 Aug 15;34(9):e70250. doi: 10.1002/pro.70250 (PMC12356139; doi:10.1002/pro.70250)
Supplement: Supplementary file 1 — DATA S1. Supporting information. The amino acid sequence of the four model proteins, a detailed SPIT calculation example, further notes on the versatile applicability of the DR and SPIT approaches and summary tables of RCCS prediction techniques and chemical shift trends in helical and extended structures are available in a text document. It also contains the results of benchmarking SPIT against similar computational tools: SSP and δ2D. Document name: DR_SPIT_SI_Rev.docx. In addition, five Excel spreadsheets including the calculations for the presented four proteins and one ready‐made for users are supplied as supplementary information in the following files: DR_SPIT_yUBI.xlsx; DR_SPIT_a_syn.xlsx; DR_SPIT_WIPc.xlsx; DR_SPIT_p53_TAD.xlsx; DR_SPIT_default.xlsx. Excel spreadsheets including the calculations are supplied. A detailed SPIT calculation example and further notes on the versatile applicability of the DR and SPIT approaches are also available. R‐scripts for RCCS prediction and SCS calculation can be downloaded (abnmr.elte.hu). [file PRO-34-e70250-s001.zip › DR_SPIT_yUBI.xlsx]

## Sheet: README
Use these tables and formulae for your calculations. If publishing please cite this work as:
DESCRIPTION OF THE PROVIDED WORKSHEETS
Protein_sequence:					Introduce the amino acid sequence (use the one letter code) in cell N2 and the sequence position of the first residue in cell N3 (both with green background).
					The sequence in the proper format is then generated in column X. This is automatically copied to the other worksheets.
Worksheets RCCS_pred_1-8 (8 sheets):					Introduce the name of the RCCS predictor used into cell A2.
					Introduce the SCS values for the corresponding environments into the cells with green background.
					These values might be calculated by the "General_SCS_pub.R" script provided with the publication but this is not compulsory.
					Basically any source of SCSs is adequate as long as the order of atom types in the spreadsheets is conserved.
CA-HA discordance					The table will be automatically filled on the basis of the provided SCS data for a given RCCS predictor
					Besides the DR values the total number of discordant pairs and the probability limits for the binomial distribution will be also automatically calculated
CA-CB discordance					Similar as CA-HA discordance, just for different pairs.
					Based on these two examples DR values for any other pair can be calculated
SCS_CA					SBPP values can be calculated if SCS values for the CA environments are available from multiple predictors.
					mi, si data are provided.
					Users have to define which amino acid sequence is required for SBPP calculation, this has to be done manually.
SCS_CB					Similar concept as for SCS_CA
SCS_CA-CB_diff					Similar concept as for SCS_CA
SCS_HA					Similar concept as for SCS_CA
MISCELLANEOUS REMARKS
Note, that by default only cells with green background are supposed to be modified (filled) by the user.
Currently, the spreadsheet can handle a sequence of at most 200 amino acids.
However, the spreadsheet intentionally lacks any kind of protection. Ambitious users are encouraged to introduce their own modifications in the calculation schemes if they find fit.
At which part of the sequence SBPPs are to be calculated completely depends on the protein and the user. Therefore, SBPPs are not calculated automatically but this task is left to the user.
SBPPs can be computed simply by using the "PRODUCT" function of Excel on any set of consecutive Pi(+) or Pi(-) values in the column designated for this purpose.
Examples of SBPP calculation can be found in the corresponding publication and in the filled version of this spreadsheet for the protein WIPc.

## Sheet: Protein_sequence
Introduce your protein sequence - this automatically will be copied in the following sheets												Protein sequence with one-letter code	MQIFVKTLTGKTITLEVESSDTIDNVKSKIQDKEGIPPDQQRLIFAGRQLEDGRTLSDYNIQKESTLHLVLRLRGG
												Number of first residue	1
1	M1
2	Q2
3	I3
4	F4
5	V5
6	K6
7	T7
8	L8
9	T9
10	G10
11	K11
12	T12
13	I13
14	T14
15	L15
16	E16
17	V17
18	E18
19	S19
20	S20
21	D21
22	T22
23	I23
24	D24
25	N25
26	V26
27	K27
28	S28
29	K29
30	I30
31	Q31
32	D32
33	K33
34	E34
35	G35
36	I36
37	P37
38	P38
39	D39
40	Q40
41	Q41
42	R42
43	L43
44	I44
45	F45
46	A46
47	G47
48	R48
49	Q49
50	L50
51	E51
52	D52
53	G53
54	R54
55	T55
56	L56
57	S57
58	D58
59	Y59
60	N60
61	I61
62	Q62
63	K63
64	E64
65	S65
66	T66
67	L67
68	H68
69	L69
70	V70
71	L71
72	R72
73	L73
74	R74
75	G75
76	G76
77
78
79
80
81
82
83
84
85
86
87
88
89
90
91
92
93
94
95
96
97
98
99
100
101
102
103
104
105
106
107
108
109
110
111
112
113
114
115
116
117
118
119
120
121
122
123
124
125
126
127
128
129
130
131
132
133
134
135
136
137
138
139
140
141
142
143
144
145
146
147
148
149
150
151
152
153
154
155
156
157
158
159
160
161
162
163
164
165
166
167
168
169
170
171
172
173
174
175
176
177
178
179
180
181
182
183
184
185
186
187
188
189
190
191
192
193
194
195
196
197
198
199
200

## Sheet: RCCS_pred_1
RCCS predictor
Potenci
	N	HN	Hα	Cα	Cβ	C'
M1	NA	NA	NA	NA	NA	NA
Q2	1.333	0.515	0.96	-0.995	1.015	NA
I3	-6.357	0.324	0.081	-1.585	3.215	NA
F4	-5.347	0.43	1.003	-2.946	1.768	NA
V5	-1.218	1.365	0.816	-1.714	1.152	NA
K6	2.686	0.669	0.958	-1.766	1.197	NA
T7	-0.248	0.602	0.637	-1.471	0.53	NA
L8	-3.298	0.826	NA	2.101	-0.793	NA
T9	NA	NA	NA	-0.915	-1.31	NA
G10	-1.706	-0.442	NA	-0.059	NA	NA
K11	1.06	-0.839	0.003	-0.127	0.258	NA
T12	4.991	0.419	0.737	-0.008	-0.031	NA
I13	4.37	1.435	0.309	-1.279	1.924	NA
T14	3.295	0.511	0.65	0.138	-0.375	NA
L15	0.648	0.586	0.452	-2.422	4.221	NA
E16	0.808	-0.225	0.647	-1.694	-0.329	NA
V17	-3.376	0.854	0.628	-3.891	3.459	NA
E18	-6.018	0.154	0.551	-2.535	1.866	NA
S19	NA	NA	NA	NA	NA	NA
S20	-8.752	-1.013	-0.039	-1.319	-0.429	NA
D21	1.728	-0.444	0.026	1.081	-0.253	NA
T22	-5.865	-0.025	0.65	-2.448	1.716	NA
I23	-1.176	0.632	-0.521	0.718	-3.751	NA
D24	-6.112	1.152	-0.372	2.454	-1.57	NA
N25	0.206	-0.25	-0.145	2.766	-0.13	NA
V26	1.799	0.104	-0.679	4.983	-2.256	NA
K27	-6.056	0.225	0.299	3.001	0.519	NA
S28	-0.087	-0.112	-0.21	4.013	NA	NA
K29	-0.167	-0.324	-0.09	3.309	0.271	NA
I30	-0.513	0.262	-0.6	4.749	-1.875	NA
Q31	-0.501	0.145	-0.49	4.179	-1.8	NA
D32	-2.233	-0.252	-0.229	2.315	-0.34	NA
K33	-5.769	-0.747	0.047	1.471	1.163	NA
E34	-6.784	0.375	0.355	-1.68	3.158	NA
G35	-1.179	0.157	NA	0.977	NA	NA
I36	-1.417	-1.72	-0.007	-0.83	1.984	NA
P37	NA	NA	NA	NA	NA	NA
P38	NA	NA	NA	2.919	0.847	NA
D39	-6.558	0.119	-0.116	1.137	-1.32	NA
Q40	-3.031	-0.341	0.205	-0.513	0.725	NA
Q41	-3.074	-0.846	-0.026	0.24	2.055	NA
R42	1.103	0.255	0.208	-0.577	0.81	NA
L43	1.157	0.626	1.102	-2.304	3.419	NA
I44	1.152	1.184	0.832	-2.118	2.532	NA
F45	0.958	0.667	0.604	-1.284	3.92	NA
A46	NA	NA	NA	-0.187	-2.852	NA
G47	-4.827	0.215	NA	-0.049	NA	NA
R48	1.382	-0.064	0.35	-1.768	1.649	NA
Q49	2.046	0.272	0.228	-0.212	-0.441	NA
L50	2.292	0.302	-0.231	-1.146	-0.988	NA
E51	1.779	-0.017	0.231	-0.682	1.575	NA
D52	-0.899	-0.187	-0.218	2.212	-0.442	NA
G53	-1.249	1.334	NA	-0.314	NA	NA
R54	-0.912	-0.717	0.356	-1.912	1.58	NA
T55	-6.216	0.645	0.906	-2.118	2.494	NA
L56	-6.158	-0.05	-0.314	3.817	-2.29	NA
S57	-2.993	0.074	-0.116	2.172	-1.271	NA
D58	2.627	-0.278	-0.266	2.95	-0.803	NA
Y59	-3.739	-0.64	0.144	-0.176	1.406	NA
N60	-4.125	-0.063	-0.256	0.78	-1.511	NA
I61	-2.224	-0.696	-0.658	0.876	-1.674	NA
Q62	1.033	-0.698	0.174	-2.262	2.243	NA
K63	-2.463	0.134	-0.287	1.35	-0.685	NA
E64	-7.195	0.878	-0.943	1.389	-4.36	NA
S65	-1.925	-0.669	0.161	2.261	0.886	NA
T66	1.75	0.567	0.979	-0.075	0.351	NA
L67	4.221	1.357	0.825	-1.588	2.029	NA
H68	-0.33	1.082	0.601	-0.227	1.713	NA
L69	0.104	0.181	0.897	-1.535	1.801	NA
V70	5.822	1.118	0.329	-1.736	2.085	NA
L71	-2.692	-0.056	0.723	-1.303	0.457	NA
R72	1.804	0.383	0.004	-0.432	NA	NA
L73	1.1	0.158	0.095	NA	NA	NA
R74	NA	NA	NA	NA	NA	NA
G75	NA	NA	NA	NA	NA	NA
G76	NA	NA	NA	NA	NA	NA

## Sheet: RCCS_pred_2
Method name
Camcoil
	N	HN	Hα	Cα	Cβ	C'
M1	NA	NA	NA	NA	NA	NA
Q2	0.997	0.627	0.952	-0.908	0.809	NA
I3	-7.591	0.075	-0.054	-1.69	2.982	NA
F4	-3.788	0.373	1.047	-2.924	1.799	NA
V5	-0.797	1.259	0.682	-1.667	1.289	NA
K6	2.881	0.685	0.848	-1.531	1.323	NA
T7	0.235	0.578	0.529	-1.046	0.573	NA
L8	-3.331	0.983	NA	2.38	-0.879	NA
T9	NA	NA	NA	-0.221	-1.486	NA
G10	-1.998	-0.511	NA	-0.448	NA	NA
K11	-0.228	-1.009	-0.079	0.153	0.342	NA
T12	5.386	0.436	0.646	0.632	-0.263	NA
I13	3.368	1.256	0.229	-0.676	1.717	NA
T14	4.165	0.498	0.5	0.718	-0.361	NA
L15	0.619	0.643	0.398	-2.433	4.254	NA
E16	0.869	-0.198	0.553	-1.188	-0.462	NA
V17	-3.512	0.872	0.477	-3.322	3.454	NA
E18	-5.815	0.217	0.492	-2.475	1.898	NA
S19	NA	NA	NA	NA	NA	NA
S20	-9.253	-0.983	-0.032	-1.12	-0.203	NA
D21	1.331	-0.465	0.04	1.323	-0.343	NA
T22	-6.797	-0.178	0.487	-1.734	1.387	NA
I23	-2.783	0.417	-0.726	1.318	-4.038	NA
D24	-6.023	1.17	-0.435	2.708	-1.442	NA
N25	0.381	-0.341	-0.118	2.836	-0.255	NA
V26	1.824	0.114	-0.828	5.788	-2.538	NA
K27	-6.486	0.243	0.193	3.282	0.607	NA
S28	0.724	-0.137	-0.278	4.193	NA	NA
K29	-0.556	-0.308	-0.208	3.854	0.335	NA
I30	-1.441	0.088	-0.693	5.088	-1.975	NA
Q31	-0.459	0.27	-0.546	4.051	-2.025	NA
D32	-1.534	-0.23	-0.259	2.511	-0.402	NA
K33	-6.819	-0.856	-0.043	1.804	1.173	NA
E34	-7.207	0.347	0.249	-1.162	3.126	NA
G35	-1.92	0.171	NA	0.13	NA	NA
I36	-1.42	-2.016	0.182	-1.734	1.615	NA
P37	NA	NA	NA	NA	NA	NA
P38	NA	NA	NA	3.27	1.169	NA
D39	-5.929	0.198	-0.162	1.244	-1.423	NA
Q40	-3.704	-0.389	0.121	-0.313	0.471	NA
Q41	-2.888	-0.706	-0.093	0.529	1.872	NA
R42	0.768	0.321	0.112	-0.456	0.686	NA
L43	1.451	0.686	0.997	-2.192	3.432	NA
I44	0.754	0.906	0.707	-2.278	2.154	NA
F45	2.268	0.593	0.599	-0.73	3.95	NA
A46	NA	NA	NA	-0.237	-2.535	NA
G47	-6.592	-0.255	NA	-0.404	NA	NA
R48	-0.359	-0.233	0.242	-1.749	1.515	NA
Q49	2.173	0.45	0.173	-0.234	-0.621	NA
L50	2.312	0.493	-0.286	-1.042	-1.024	NA
E51	1.312	-0.043	0.161	-0.615	1.667	NA
D52	-0.522	-0.207	-0.292	2.479	-0.348	NA
G53	-2.081	1.301	NA	-0.61	NA	NA
R54	-2.664	-0.805	0.246	-1.703	1.197	NA
T55	-6.291	0.656	0.799	-1.578	2.613	NA
L56	-6.341	0.079	-0.348	3.965	-2.39	NA
S57	-3.766	-0.014	-0.17	2.414	-1.179	NA
D58	2.015	-0.414	-0.37	3.066	-1.058	NA
Y59	-5.412	-1.006	0.03	0.343	0.906	NA
N60	-5.352	-0.214	-0.276	0.935	-1.414	NA
I61	-1.764	-0.995	-0.801	1.386	-1.726	NA
Q62	1.032	-0.601	0.11	-2.223	1.824	NA
K63	-2.553	0.148	-0.388	1.558	-0.478	NA
E64	-6.983	0.887	-0.991	1.466	-4.242	NA
S65	-1.835	-0.644	0.156	2.398	1.04	NA
T66	1.192	0.526	0.854	0.463	0.39	NA
L67	3.427	1.298	0.696	-1.469	1.804	NA
H68	-0.561	0.986	0.509	0.55	2.864	NA
L69	0.837	0.223	0.787	-1.601	1.689	NA
V70	4.823	1.087	0.206	-1.621	1.941	NA
L71	-2.629	-0.028	0.606	-1.159	0.404	NA
R72	0.84	0.333	-0.108	-0.408	NA	NA
L73	1.373	0.232	-0.007	NA	NA	NA
R74	NA	NA	NA	NA	NA	NA
G75	NA	NA	NA	NA	NA	NA
G76	5.483	-0.398	NA	0.17	NA	NA

## Sheet: RCCS_pred_3
RCCS predictor
Kjaergaard
	N	HN	Hα	Cα	Cβ	C'
M1	NA	NA	NA	NA	NA	NA
Q2	0.349	0.489	0.972	-1.067	1.341	NA
I3	-7.282	0.167	0.067	-1.65	3.29	NA
F4	-6.16	0.364	0.926	-2.604	1.893	NA
V5	-2.019	1.333	0.792	-1.715	1.21	NA
K6	1.77	0.657	0.933	-1.843	1.22	NA
T7	-1.346	0.57	0.586	-1.456	0.552	NA
L8	-3.935	0.772	NA	2.179	-1.092	NA
T9	NA	NA	NA	-1.02	-1.273	NA
G10	-3.222	-0.485	NA	-0.127	NA	NA
K11	0.481	-0.884	-0.038	-0.187	0.245	NA
T12	4.416	0.483	0.68	0.038	-0.007	NA
I13	3.23	1.325	0.262	-1.262	1.619	NA
T14	2.522	0.489	0.589	0.187	-0.265	NA
L15	-0.095	0.51	0.4	-2.418	4.007	NA
E16	0.205	-0.242	0.575	-1.517	-0.25	NA
V17	-4.237	0.777	0.596	-3.947	3.65	NA
E18	-6.774	0.134	0.492	-2.567	2.252	NA
S19	NA	NA	NA	NA	NA	NA
S20	-8.754	-1.037	-0.077	-1.422	-0.293	NA
D21	2.086	-0.4	-0.024	1.166	-0.213	NA
T22	-5.971	0.054	0.582	-2.4	1.725	NA
I23	-1.561	0.589	-0.553	0.657	-3.897	NA
D24	-6.377	1.1	-0.405	2.436	-1.337	NA
N25	0.241	-0.295	-0.14	2.841	0.041	NA
V26	1.791	-0.009	-0.707	4.993	-1.976	NA
K27	-6.695	0.279	0.254	2.966	0.536	NA
S28	-0.869	-0.143	-0.233	4.154	NA	NA
K29	-0.762	-0.382	-0.147	3.424	0.218	NA
I30	-1.494	0.292	-0.643	4.788	-1.981	NA
Q31	-1.72	0.01	-0.507	3.999	-1.719	NA
D32	-2.397	-0.319	-0.25	2.327	-0.262	NA
K33	-6.085	-0.792	0.007	1.483	1.207	NA
E34	-7.314	0.403	0.307	-1.628	3.307	NA
G35	-2.477	0.16	NA	0.878	NA	NA
I36	-1.908	-1.796	-0.031	-1.059	2.23	NA
P37	NA	NA	NA	NA	NA	NA
P38	NA	NA	NA	2.806	0.649	NA
D39	-7.033	0.046	-0.147	1.107	-1.531	NA
Q40	-3.612	-0.468	0.147	-0.579	0.594	NA
Q41	-3.159	-0.879	-0.064	0.215	2.169	NA
R42	0.447	0.131	0.162	-0.422	0.879	NA
L43	-0.057	0.512	1.076	-2.298	3.563	NA
I44	0.19	1.023	0.809	-2.21	2.678	NA
F45	0.285	0.669	0.518	-0.953	3.898	NA
A46	NA	NA	NA	-0.15	-2.76	NA
G47	-6.815	-0.12	NA	-0.031	NA	NA
R48	0.746	-0.162	0.318	-1.901	1.528	NA
Q49	1.815	0.186	0.164	-0.236	-0.097	NA
L50	1.512	0.263	-0.276	-1.284	-0.879	NA
E51	1.122	-0.102	0.181	-0.75	1.767	NA
D52	-0.785	-0.253	-0.269	2.036	-0.417	NA
G53	-3.117	1.361	NA	-0.498	NA	NA
R54	-1.019	-0.741	0.312	-1.978	1.591	NA
T55	-6.571	0.618	0.843	-2.097	2.895	NA
L56	-6.911	-0.047	-0.392	3.74	-2.481	NA
S57	-3.846	0.026	-0.12	1.972	-1.001	NA
D58	2.932	-0.397	-0.284	2.671	-0.71	NA
Y59	-3.405	-0.673	0.044	-0.043	1.532	NA
N60	-3.336	0.088	-0.259	1.031	-1.282	NA
I61	-3.008	-0.863	-0.671	0.813	-1.704	NA
Q62	0.612	-0.739	0.123	-2.228	2.41	NA
K63	-3.344	0.053	-0.311	1.3	-0.414	NA
E64	-8.336	0.897	-1.005	1.33	-4.241	NA
S65	-2.55	-0.738	0.123	2.179	0.813	NA
T66	1.593	0.538	0.909	-0.011	0.424	NA
L67	3.967	1.278	0.76	-1.695	1.692	NA
H68	-0.525	1.114	0.501	-0.034	1.618	NA
L69	-0.293	0.207	0.796	-1.357	1.655	NA
V70	4.996	1.015	0.299	-1.74	2.126	NA
L71	-3.708	-0.145	0.671	-1.165	0.322	NA
R72	0.838	0.236	-0.052	-0.259	NA	NA
L73	0.298	0.089	0.03	NA	NA	NA
R74	NA	NA	NA	NA	NA	NA
G75	NA	NA	NA	NA	NA	NA
G76	4.762	-0.308	NA	0.441	NA	NA

## Sheet: RCCS_pred_4
RCCS predictor
Prosecco
	N	HN	Hα	Cα	Cβ	C'
M1	NA	NA	NA	NA	NA	NA
Q2	0.023	0.543	0.96	-0.827	0.584	NA
I3	-6.684	0.268	0.079	-1.627	3.347	NA
F4	-5.436	0.322	1.044	-3.179	1.822	NA
V5	-1.244	1.202	0.801	-1.765	1.309	NA
K6	2.608	0.609	0.975	-1.811	1.316	NA
T7	-1.07	0.5	0.657	-1.513	0.621	NA
L8	-3.285	0.835	NA	2.07	-0.725	NA
T9	NA	NA	NA	-0.887	-1.197	NA
G10	-1.988	-0.47	NA	0.149	NA	NA
K11	0.718	-0.931	0.045	0.023	0.354	NA
T12	4.429	0.334	0.757	0.056	0.018	NA
I13	3.992	1.455	0.334	-1.355	2.181	NA
T14	3.088	0.433	0.681	0.099	-0.181	NA
L15	0.679	0.534	0.418	-2.503	4.32	NA
E16	1.001	-0.298	0.617	-1.557	-0.12	NA
V17	-4.073	0.798	0.616	-3.918	3.566	NA
E18	-6.095	0.065	0.547	-2.536	2.093	NA
S19	NA	NA	NA	NA	NA	NA
S20	-9.255	-1.049	-0.008	-1.191	-0.28	NA
D21	1.552	-0.505	0.052	1.315	-0.095	NA
T22	-6.734	-0.099	0.683	-2.592	1.823	NA
I23	-2.072	0.633	-0.482	0.669	-3.521	NA
D24	-5.758	1.112	-0.377	2.601	-1.295	NA
N25	0.228	-0.321	-0.168	2.723	0.031	NA
V26	1.058	0.019	-0.667	4.959	-2.285	NA
K27	-6.667	0.129	0.341	3.011	0.645	NA
S28	-0.613	-0.183	-0.201	4.132	NA	NA
K29	-0.272	-0.394	-0.058	3.35	0.383	NA
I30	-0.988	0.261	-0.588	4.761	-1.743	NA
Q31	-0.481	0.078	-0.465	3.958	-1.618	NA
D32	-1.466	-0.297	-0.219	2.416	-0.155	NA
K33	-6.042	-0.775	0.074	1.388	1.276	NA
E34	-6.948	0.356	0.367	-1.642	3.324	NA
G35	-1.436	0.116	NA	1.098	NA	NA
I36	-1.391	-1.818	0.071	-1.174	2.21	NA
P37	NA	NA	NA	NA	NA	NA
P38	NA	NA	NA	2.943	0.851	NA
D39	-6.761	0.067	-0.164	1.177	-1.385	NA
Q40	-3.657	-0.441	0.141	-0.692	0.77	NA
Q41	-3.133	-0.858	-0.023	0.07	2.081	NA
R42	1.48	0.202	0.222	-0.562	0.926	NA
L43	1.322	0.706	1.096	-2.272	3.458	NA
I44	1.136	1.165	0.837	-2.262	2.762	NA
F45	0.775	0.659	0.644	-1.399	3.925	NA
A46	NA	NA	NA	-0.309	-2.631	NA
G47	-5.344	-0.179	NA	0.03	NA	NA
R48	0.606	-0.184	0.364	-1.901	1.721	NA
Q49	1.962	0.217	0.206	-0.369	-0.338	NA
L50	2.38	0.348	-0.221	-1.239	-0.899	NA
E51	2.054	-0.014	0.254	-0.736	1.877	NA
D52	-0.464	-0.154	-0.216	2.262	-0.175	NA
G53	-1.338	1.308	NA	-0.276	NA	NA
R54	-1.66	-0.782	0.388	-2.026	1.608	NA
T55	-6.93	0.576	0.927	-2.122	2.605	NA
L56	-6.286	-0.045	-0.277	3.761	-2.191	NA
S57	-3.258	0.04	-0.113	2.17	-1.044	NA
D58	2.979	-0.257	-0.211	2.842	-0.685	NA
Y59	-4.22	-0.743	0.174	-0.306	1.48	NA
N60	-4.23	-0.079	-0.242	0.869	-1.548	NA
I61	-2.66	-0.748	-0.668	0.901	-1.451	NA
Q62	1.05	-0.797	0.188	-2.461	2.287	NA
K63	-2.27	0.085	-0.264	1.449	-0.621	NA
E64	-7.394	0.827	-0.933	1.464	-4.117	NA
S65	-2.232	-0.659	0.183	2.189	1.032	NA
T66	1.114	0.56	1.026	-0.107	0.486	NA
L67	3.545	1.364	0.854	-1.834	2.102	NA
H68	0.077	1.019	0.535	0.427	3.239	NA
L69	0.341	0.246	0.897	-1.726	1.947	NA
V70	5.583	1	0.313	-1.752	2.207	NA
L71	-2.761	-0.047	0.704	-1.57	0.569	NA
R72	1.317	0.27	0.005	-0.472	NA	NA
L73	1.249	0.252	0.094	NA	NA	NA
R74	NA	NA	NA	NA	NA	NA
G75	NA	NA	NA	NA	NA	NA
G76	0.847	0.149	NA	-0.082	NA	NA

## Sheet: RCCS_pred_5
RCCS predictor
ncIDP
	N	HN	Hα	Cα	Cβ	C'
M1	NA	NA	NA	NA	NA	NA
Q2	1.436	0.508	1.044	-0.849	1.087	NA
I3	-6.328	0.275	0.135	-1.655	3.518	NA
F4	-5.596	0.305	1.036	-3.013	1.837	NA
V5	-1.319	1.237	0.892	-1.712	1.468	NA
K6	2.224	0.488	0.985	-1.795	1.47	NA
T7	0.532	0.605	0.74	-1.547	0.751	NA
L8	-3.313	0.749	NA	2.149	-0.646	NA
T9	NA	NA	NA	-0.839	-1.141	NA
G10	-2.191	-0.625	NA	0.103	NA	NA
K11	0.521	-0.983	0.058	-0.06	0.433	NA
T12	5.392	0.46	0.849	-0.102	0.045	NA
I13	4.472	1.364	0.384	-1.308	2.153	NA
T14	3.938	0.499	0.729	0.285	-0.17	NA
L15	0.863	0.475	0.52	-2.512	4.515	NA
E16	1.123	-0.227	0.699	-1.559	-0.166	NA
V17	-3.819	0.733	0.744	-3.967	3.71	NA
E18	-6.363	0.069	0.605	-2.534	2.135	NA
S19	NA	NA	NA	NA	NA	NA
S20	-9.059	-1.132	0.021	-1.192	-0.192	NA
D21	0.94	-0.629	0.082	1.396	-0.092	NA
T22	-6.036	-0.077	0.732	-2.467	1.755	NA
I23	-1.379	0.559	-0.452	0.735	-3.6	NA
D24	-6.043	1.066	-0.314	2.703	-1.235	NA
N25	0.35	-0.365	-0.129	2.863	0.148	NA
V26	0.97	0.006	-0.624	5.142	-2.128	NA
K27	-6.917	0.102	0.36	3.014	0.709	NA
S28	0.136	-0.196	-0.16	3.995	NA	NA
K29	-0.233	-0.41	-0.023	3.312	0.409	NA
I30	-0.466	0.209	-0.496	4.646	-1.675	NA
Q31	-0.366	0.025	-0.425	4.322	-1.697	NA
D32	-1.955	-0.309	-0.187	2.496	-0.184	NA
K33	-6.102	-0.828	0.112	1.389	1.276	NA
E34	-7.59	0.272	0.389	-1.535	3.367	NA
G35	-0.912	0.11	NA	0.742	NA	NA
I36	-1.184	-1.755	0.088	-1.094	2.323	NA
P37	NA	NA	NA	NA	NA	NA
P38	NA	NA	NA	2.944	0.97	NA
D39	-7.149	0.017	-0.056	1.416	-1.152	NA
Q40	-3.816	-0.483	0.269	-0.452	0.789	NA
Q41	-3.669	-0.954	0.002	0.693	1.939	NA
R42	0.679	0.159	0.291	-0.479	1.046	NA
L43	0.941	0.522	1.134	-2.22	3.503	NA
I44	1.617	1.215	0.918	-2.153	2.807	NA
F45	0.521	0.549	0.669	-1.39	3.933	NA
A46	NA	NA	NA	-0.066	-2.561	NA
G47	-5.569	-0.276	NA	0.241	NA	NA
R48	0.339	-0.226	0.44	-1.54	1.855	NA
Q49	1.794	0.267	0.301	-0.055	-0.408	NA
L50	2.223	0.261	-0.166	-1.154	-0.783	NA
E51	1.959	-0.056	0.309	-0.698	1.789	NA
D52	-1.173	-0.291	-0.159	2.258	-0.12	NA
G53	-1.557	1.251	NA	-0.058	NA	NA
R54	-2.154	-0.864	0.416	-1.556	1.623	NA
T55	-6.336	0.658	0.993	-1.921	2.577	NA
L56	-6.144	-0.097	-0.225	3.868	-2.087	NA
S57	-3.167	-0.027	-0.081	2.3	-1.072	NA
D58	2.153	-0.444	-0.209	2.992	-0.615	NA
Y59	-4.958	-0.834	0.193	-0.054	1.565	NA
N60	-5.04	-0.093	-0.257	1.183	-1.47	NA
I61	-2.354	-0.847	-0.633	0.878	-1.402	NA
Q62	0.753	-0.795	0.227	-2.031	2.243	NA
K63	-2.293	0.028	-0.233	1.344	-0.492	NA
E64	-7.297	0.824	-0.881	1.356	-4.13	NA
S65	-2.247	-0.771	0.231	2.349	1.047	NA
T66	1.726	0.509	1.043	0.033	0.492	NA
L67	3.618	1.257	0.884	-1.385	2.139	NA
H68	0.552	0.911	0.608	0.377	3.157	NA
L69	0.319	0.113	0.908	-1.325	2.067	NA
V70	5.789	1.124	0.444	-1.736	2.282	NA
L71	-3.109	-0.198	0.784	-1.127	0.709	NA
R72	1.954	0.339	0.104	-0.347	NA	NA
L73	0.759	0.03	0.161	NA	NA	NA
R74	NA	NA	NA	NA	NA	NA
G75	NA	NA	NA	NA	NA	NA
G76	6.407	-0.377	NA	0.624	NA	NA

## Sheet: RCCS_pred_6
RCCS predictor
Wang
	N	HN	Hα	Cα	Cβ	C'
M1	NA	NA	NA	NA	NA	NA
Q2	2.59	0.66	0.91	-1.12	1.16	NA
I3	-4.74	0.42	-0.01	-1.41	3.64	NA
F4	-3.89	0.39	0.96	-2.74	1.58	NA
V5	1.41	1.35	0.76	-1.77	1.93	NA
K6	4.07	0.63	0.88	-1.58	1.63	NA
T7	2.34	0.67	0.52	-0.94	1.49	NA
L8	-1.7	0.97	NA	2.59	-0.59	NA
T9	NA	NA	NA	-0.18	-0.31	NA
G10	-1.24	-0.51	NA	-0.07	NA	NA
K11	1.06	-0.83	-0.04	0.18	0.6	NA
T12	7.14	0.48	0.6	0.63	0.55	NA
I13	5.71	1.58	0.26	-0.9	2.27	NA
T14	5.46	0.5	0.51	0.69	0.38	NA
L15	2.26	0.61	0.45	-2.25	4.63	NA
E16	2.87	-0.18	0.57	-1.68	-0.06	NA
V17	-2.1	0.89	0.62	-3.78	3.88	NA
E18	-4.83	0.03	0.51	-2.56	2.26	NA
S19	NA	NA	NA	NA	NA	NA
S20	-8.59	-0.97	-0.02	-1.37	-0.3	NA
D21	1.77	-0.51	-0.02	1.63	0.07	NA
T22	-4.75	-0.16	0.52	-1.91	2.33	NA
I23	-0.6	0.73	-0.54	0.91	-3.46	NA
D24	-5.11	1.04	-0.42	2.79	-1.25	NA
N25	1.63	-0.32	-0.18	2.92	0.26	NA
V26	3.12	0.17	-0.7	5.38	-1.79	NA
K27	-5.28	0.17	0.28	3.12	0.87	NA
S28	1.84	-0.02	-0.23	4.19	NA	NA
K29	1.19	-0.21	-0.1	3.32	0.52	NA
I30	1.26	0.4	-0.62	4.9	-1.59	NA
Q31	0.72	0.17	-0.47	3.96	-1.6	NA
D32	-0.13	-0.2	-0.26	2.6	0.02	NA
K33	-5.1	-0.77	0.11	1.28	1.56	NA
E34	-6	0.35	0.33	-1.4	3.61	NA
G35	0.01	0.17	NA	0.7	NA	NA
I36	-0.67	-1.49	0.01	-0.76	2.06	NA
P37	NA	NA	NA	NA	NA	NA
P38	NA	NA	NA	2.46	1.21	NA
D39	-5.58	0.05	-0.12	1.23	-0.7	NA
Q40	-2.08	-0.36	0.25	-0.88	1.31	NA
Q41	-1.45	-0.71	-0.04	0.19	2.48	NA
R42	3.1	0.38	0.26	-0.86	1.3	NA
L43	3.64	0.77	0.99	-1.86	3.34	NA
I44	3.01	1.31	0.74	-1.75	2.94	NA
F45	2.33	0.65	0.61	-1.11	3.92	NA
A46	NA	NA	NA	-0.23	-2.25	NA
G47	-4.67	-0.21	NA	-0.08	NA	NA
R48	1.53	-0.13	0.39	-1.84	2.15	NA
Q49	4.65	0.59	0.25	-0.36	0.09	NA
L50	3.96	0.42	-0.24	-0.99	-0.83	NA
E51	3.1	0.01	0.23	-0.93	2	NA
D52	0.12	-0.26	-0.25	2.63	0.1	NA
G53	-1.12	1.25	NA	-0.46	NA	NA
R54	-1.33	-0.74	0.34	-1.53	1.73	NA
T55	-3.74	0.81	0.79	-1.55	3.45	NA
L56	-4.74	0.05	-0.32	4.2	-2.03	NA
S57	-2.24	0.09	-0.16	2.23	-1.2	NA
D58	3.22	-0.35	-0.28	3.12	-0.38	NA
Y59	-3.18	-0.77	0.15	-0.15	1.47	NA
N60	-2.57	-0.21	-0.36	1.2	-1.18	NA
I61	-0.74	-0.73	-0.7	0.98	-1.14	NA
Q62	2.64	-0.62	0.18	-2.24	2.39	NA
K63	-0.61	0.21	-0.25	1.14	-0.22	NA
E64	-5.93	0.89	-0.96	1.36	-4.01	NA
S65	-0.87	-0.59	0.12	2.52	0.85	NA
T66	3.1	0.59	0.85	0.42	1.32	NA
L67	5.24	1.35	0.81	-1.27	2.53	NA
H68	2.25	1.19	0.55	0.47	3.31	NA
L69	2.44	0.23	0.81	-1.19	1.84	NA
V70	7.97	1.33	0.28	-1.52	2.54	NA
L71	-1.04	-0.11	0.64	-0.85	0.77	NA
R72	4.18	0.51	0.04	-0.57	NA	NA
L73	3.45	0.31	0.05	NA	NA	NA
R74	NA	NA	NA	NA	NA	NA
G75	NA	NA	NA	NA	NA	NA
G76	6.14	-0.34	NA	0.84	NA	NA

## Sheet: RCCS_pred_7
RCCS predictor
Wishart
	N	HN	Hα	Cα	Cβ	C'
M1	NA	NA	NA	NA	NA	NA
Q2	3.1	0.58	0.94	-0.81	1.15	NA
I3	-4.5	0.33	-0.02	-1.63	3.24	NA
F4	-1.6	0.31	1.02	-3.08	1.83	NA
V5	2.19	1.27	0.73	-1.87	1.33	NA
K6	7.76	0.72	0.96	-1.63	1.23	NA
T7	1.87	0.59	0.59	-1.41	0.59	NA
L8	-0.48	0.93	NA	2.33	-0.82	NA
T9	NA	NA	NA	-0.63	-1.29	NA
G10	0.54	-0.49	NA	0.24	NA	NA
K11	1.55	-1.01	0.04	0.03	0.34	NA
T12	6.96	0.46	0.72	0.09	0.03	NA
I13	7.84	1.58	0.35	-1.14	1.93	NA
T14	8.17	0.56	0.62	0.14	-0.34	NA
L15	3.52	0.6	0.43	-2.28	4.32	NA
E16	2.48	-0.29	0.55	-1.64	0.06	NA
V17	-1.49	0.9	0.58	-3.72	3.43	NA
E18	-1.34	0.21	0.5	-2.56	2.4	NA
S19	NA	NA	NA	NA	NA	NA
S20	-6.9	-1	-0.06	-1.08	-0.3	NA
D21	3.12	-0.48	0.05	1.56	-0.17	NA
T22	-5.1	-0.17	0.61	-2.18	1.66	NA
I23	1.54	0.73	-0.56	0.93	-3.83	NA
D24	-2.25	1.17	-0.44	2.68	-1.37	NA
N25	0.95	-0.37	-0.24	3.07	-0.1	NA
V26	2.94	0.09	-0.75	5.44	-2.53	NA
K27	-1.51	0.29	0.3	3.15	0.47	NA
S28	1.75	-0.17	-0.28	4.1	NA	NA
K29	2.85	-0.32	-0.1	3.55	0.17	NA
I30	1.37	0.33	-0.66	4.89	-2.01	NA
Q31	3.89	0.21	-0.51	4.28	-1.62	NA
D32	-0.38	-0.26	-0.31	2.61	-0.23	NA
K33	-4.57	-0.83	0	1.82	0.98	NA
E34	-5.71	0.33	0.23	-1.29	3.59	NA
G35	0.13	0.19	NA	0.92	NA	NA
I36	-0.47	-1.77	-0.017	-1.42	1.66	NA
P37	NA	NA	NA	NA	NA	NA
P38	NA	NA	NA	2.75	0.87	NA
D39	-6.86	0.17	-0.23	1.47	-1.31	NA
Q40	-2.8	-0.48	0.12	-0.12	0.72	NA
Q41	-1.61	-0.83	-0.11	0.7	2.03	NA
R42	2.77	0.3	0.16	-0.45	0.72	NA
L43	2.76	0.63	1.05	-2.16	3.37	NA
I44	2.58	1.15	0.73	-2.17	2.45	NA
F45	4.56	0.55	0.59	-1.43	3.9	NA
A46	NA	NA	NA	-0.13	-2.5	NA
G47	-6.29	-0.25	NA	0.28	NA	NA
R48	1.04	-0.24	0.3	-1.55	1.65	NA
Q49	3.73	0.37	0.19	-0.07	-0.39	NA
L50	3.9	0.4	-0.26	-0.94	-0.97	NA
E51	2.99	-0.07	0.13	-0.66	2.05	NA
D52	-0.14	-0.24	-0.31	2.56	-0.25	NA
G53	-0.96	1.27	NA	0.11	NA	NA
R54	-1.29	-0.82	0.38	-1.59	1.5	NA
T55	-4.4	0.72	0.87	-1.95	2.48	NA
L56	-3.44	0.04	-0.28	4.02	-2.26	NA
S57	-2.47	-0.02	-0.21	2.34	-1.17	NA
D58	3.87	-0.43	-0.35	3.13	-0.76	NA
Y59	-4.57	-0.87	0.09	0.03	1.32	NA
N60	-2.51	-0.25	-0.4	0.94	-1.47	NA
I61	-1.13	-0.77	-0.77	1.22	-1.84	NA
Q62	5.45	-0.66	0.14	-2.12	2.27	NA
K63	0.26	0.17	-0.33	1.61	-0.67	NA
E64	-5.47	0.88	-1.01	1.45	-3.82	NA
S65	-0.71	-0.65	0.17	2.45	0.98	NA
T66	4.05	0.55	0.93	0.13	0.28	NA
L67	6.15	1.26	0.74	-1.33	1.92	NA
H68	1.72	0.82	0.4	1.24	3.68	NA
L69	2.11	0.13	0.83	-1.31	1.83	NA
V70	7.43	1.15	0.27	-1.69	1.86	NA
L71	1.41	-0.05	0.68	-1.15	0.42	NA
R72	3.18	0.36	-0.06	-0.36	NA	NA
L73	2.68	0.17	0.06	NA	NA	NA
R74	NA	NA	NA	NA	NA	NA
G75	NA	NA	NA	NA	NA	NA
G76	6.39	-0.4	NA	0.76	NA	NA

## Sheet: RCCS_pred_8
RCCS predictor
Schwarzinger
	N	HN	Hα	Cα	Cβ	C'
M1	NA	NA	NA	NA	NA	NA
Q2	0.97	0.37	0.93	-1.05	NA	NA
I3	-6.13	0.13	0.04	-1.94	NA	NA
F4	-6.73	0.18	1.02	-3.26	NA	NA
V5	-0.49	1.07	0.79	-2.22	NA	NA
K6	2.25	0.48	0.89	-2.07	NA	NA
T7	2.04	0.38	0.55	-1.49	NA	NA
L8	-3.83	0.67	NA	1.85	NA	NA
T9	NA	NA	NA	-0.86	NA	NA
G10	-0.74	-0.68	NA	-0.07	NA	NA
K11	0.38	-1.08	-0.05	-0.43	NA	NA
T12	7.13	0.28	0.67	0.11	NA	NA
I13	4.59	1.27	0.26	-1.72	NA	NA
T14	5.04	0.32	0.59	0.05	NA	NA
L15	0.34	0.37	0.41	-2.72	NA	NA
E16	1.57	-0.36	0.54	-0.96	NA	NA
V17	-2.9	0.65	0.58	-4.09	NA	NA
E18	-5.65	0.09	0.43	-1.96	NA	NA
S19	NA	NA	NA	NA	NA	NA
S20	-9.05	-1.25	-0.09	-1.61	NA	NA
D21	1.9	-0.86	-0.18	2.67	NA	NA
T22	-4.22	-0.35	0.57	-2.43	NA	NA
I23	-1.54	0.45	-0.59	0.31	NA	NA
D24	-5.56	0.81	-0.59	3.92	NA	NA
N25	-0.07	-0.57	-0.26	2.83	NA	NA
V26	2.17	-0.14	-0.75	4.92	NA	NA
K27	-7.02	0.08	0.26	2.75	NA	NA
S28	0.58	-0.4	-0.29	3.83	NA	NA
K29	-0.76	-0.49	-0.12	3.12	NA	NA
I30	-0.56	0.04	-0.67	4.47	NA	NA
Q31	-1.48	-0.05	-0.52	3.79	NA	NA
D32	-0.5	-0.6	-0.46	3.88	NA	NA
K33	-6.43	-1.01	0	1.15	NA	NA
E34	-7.28	0.21	0.17	-0.77	NA	NA
G35	0.06	0.02	NA	0.77	NA	NA
I36	-0.32	-2.17	0.12	-1.87	NA	NA
P37	NA	NA	NA	NA	NA	NA
P38	NA	NA	NA	2.33	NA	NA
D39	-6.29	-0.22	-0.36	2.71	NA	NA
Q40	-4.22	-0.72	0.12	-0.81	NA	NA
Q41	-3.79	-1.08	-0.12	0.23	NA	NA
R42	0.59	0.02	0.16	-0.89	NA	NA
L43	0.68	0.42	1.05	-2.35	NA	NA
I44	1.52	0.96	0.83	-2.47	NA	NA
F45	-0.38	0.42	0.61	-1.65	NA	NA
A46	NA	NA	NA	-0.49	NA	NA
G47	-4.28	-0.38	NA	-0.01	NA	NA
R48	0.48	-0.38	0.28	-1.99	NA	NA
Q49	1.55	0.13	0.2	-0.46	NA	NA
L50	1.88	0.16	-0.27	-1.3	NA	NA
E51	2.14	-0.16	0.12	-0.19	NA	NA
D52	-0.35	-0.61	-0.47	3.71	NA	NA
G53	-0.38	1.07	NA	-0.37	NA	NA
R54	-1.96	-0.98	0.29	-2.05	NA	NA
T55	-4.28	0.5	0.84	-2.04	NA	NA
L56	-6.79	-0.19	-0.34	3.58	NA	NA
S57	-3.12	-0.25	-0.19	1.91	NA	NA
D58	3.05	-0.7	-0.43	4.42	NA	NA
Y59	-5.77	-1.12	0.09	-0.59	NA	NA
N60	-5.68	-0.39	-0.35	0.88	NA	NA
I61	-2.36	-1.05	-0.77	0.55	NA	NA
Q62	0.08	-0.92	0.14	-2.5	NA	NA
K63	-2.36	-0.02	-0.34	1.15	NA	NA
E64	-7.01	0.79	-1.09	2.05	NA	NA
S65	-1.99	-0.92	0.1	2.04	NA	NA
T66	3.24	0.32	0.88	-0.1	NA	NA
L67	3.32	1.04	0.76	-1.76	NA	NA
H68	0.91	0.57	0.42	0.91	NA	NA
L69	-0.03	-0.14	0.79	-1.52	NA	NA
V70	6.42	0.91	0.31	-2.02	NA	NA
L71	-3.39	-0.32	0.68	-1.46	NA	NA
R72	1.57	0.09	-0.02	-0.79	NA	NA
L73	0.6	-0.08	0.06	NA	NA	NA
R74	NA	NA	NA	NA	NA	NA
G75	NA	NA	NA	NA	NA	NA
G76	7.69	-0.48	NA	0.46	NA	NA

[truncated: 6 more sheets: CA_HA_discordance, CA_CB_discordance, SCS_CA, SCS_CB, SCS_CA-CB_diff, SCS_HA]
