# Supplementary material for: DR and SPIT: Statistical approaches for identifying transient structure in intrinsically disordered proteins via NMR chemical shifts
Source: Protein Sci. 2025 Aug 15;34(9):e70250. doi: 10.1002/pro.70250 (PMC12356139; doi:10.1002/pro.70250)
Supplement: Supplementary file 1 — DATA S1. Supporting information. The amino acid sequence of the four model proteins, a detailed SPIT calculation example, further notes on the versatile applicability of the DR and SPIT approaches and summary tables of RCCS prediction techniques and chemical shift trends in helical and extended structures are available in a text document. It also contains the results of benchmarking SPIT against similar computational tools: SSP and δ2D. Document name: DR_SPIT_SI_Rev.docx. In addition, five Excel spreadsheets including the calculations for the presented four proteins and one ready‐made for users are supplied as supplementary information in the following files: DR_SPIT_yUBI.xlsx; DR_SPIT_a_syn.xlsx; DR_SPIT_WIPc.xlsx; DR_SPIT_p53_TAD.xlsx; DR_SPIT_default.xlsx. Excel spreadsheets including the calculations are supplied. A detailed SPIT calculation example and further notes on the versatile applicability of the DR and SPIT approaches are also available. R‐scripts for RCCS prediction and SCS calculation can be downloaded (abnmr.elte.hu). [file PRO-34-e70250-s001.zip › DR_SPIT_p53_TAD.xlsx]

## Sheet: README
Use these tables and formulae for your calculations. If publishing please cite this work as:
DESCRIPTION OF THE PROVIDED WORKSHEETS
Protein_sequence:					Introduce the amino acid sequence (use the one letter code) in cell N2 and the sequence position of the first residue in cell N3 (both with green background).
					The sequence in the proper format is then generated in column X. This is automatically copied to the other worksheets.
Worksheets RCCS_pred_1-8 (8 sheets):					Introduce the name of the RCCS predictor used into cell A2.
					Introduce the SCS values for the corresponding environments into the cells with green background.
					These values might be calculated by the "General_SCS_pub.R" script provided with the publication but this is not compulsory.
					Basically any source of SCSs is adequate as long as the order of atom types in the spreadsheets is conserved.
CA-HA discordance					The table will be automatically filled on the basis of the provided SCS data for a given RCCS predictor
					Besides the DR values the total number of discordant pairs and the probability limits for the binomial distribution will be also automatically calculated
CA-CB discordance					Similar as CA-HA discordance, just for different pairs.
					Based on these two examples DR values for any other pair can be calculated
SCS_CA					SBPP values can be calculated if SCS values for the CA environments are available from multiple predictors.
					mi, si data are provided.
					Users have to define which amino acid sequence is required for SBPP calculation, this has to be done manually.
SCS_CB					Similar concept as for SCS_CA
SCS_CA-CB_diff					Similar concept as for SCS_CA
SCS_HA					Similar concept as for SCS_CA
MISCELLANEOUS REMARKS
Note, that by default only cells with green background are supposed to be modified (filled) by the user.
Currently, the spreadsheet can handle a sequence of at most 200 amino acids.
However, the spreadsheet intentionally lacks any kind of protection. Ambitious users are encouraged to introduce their own modifications in the calculation schemes if they find fit.
At which part of the sequence SBPPs are to be calculated completely depends on the protein and the user. Therefore, SBPPs are not calculated automatically but this task is left to the user.
SBPPs can be computed simply by using the "PRODUCT" function of Excel on any set of consecutive Pi(+) or Pi(-) values in the column designated for this purpose.
Examples of SBPP calculation can be found in the corresponding publication and in the filled version of this spreadsheet for the protein WIPc.

## Sheet: Protein_sequence
Introduce your protein sequence - this automatically will be copied in the following sheets												Protein sequence with one-letter code	gsMEEPQSDPSVEPPLSQETFSDLWKLLPENNVLSPLPSQAMDDLMLSPDDIEQWFTEDPGP
												Number of first residue	-1
1	g-1
2	s0
3	M1
4	E2
5	E3
6	P4
7	Q5
8	S6
9	D7
10	P8
11	S9
12	V10
13	E11
14	P12
15	P13
16	L14
17	S15
18	Q16
19	E17
20	T18
21	F19
22	S20
23	D21
24	L22
25	W23
26	K24
27	L25
28	L26
29	P27
30	E28
31	N29
32	N30
33	V31
34	L32
35	S33
36	P34
37	L35
38	P36
39	S37
40	Q38
41	A39
42	M40
43	D41
44	D42
45	L43
46	M44
47	L45
48	S46
49	P47
50	D48
51	D49
52	I50
53	E51
54	Q52
55	W53
56	F54
57	T55
58	E56
59	D57
60	P58
61	G59
62	P60
63
64
65
66
67
68
69
70
71
72
73
74
75
76
77
78
79
80
81
82
83
84
85
86
87
88
89
90
91
92
93
94
95
96
97
98
99
100
101
102
103
104
105
106
107
108
109
110
111
112
113
114
115
116
117
118
119
120
121
122
123
124
125
126
127
128
129
130
131
132
133
134
135
136
137
138
139
140
141
142
143
144
145
146
147
148
149
150
151
152
153
154
155
156
157
158
159
160
161
162
163
164
165
166
167
168
169
170
171
172
173
174
175
176
177
178
179
180
181
182
183
184
185
186
187
188
189
190
191
192
193
194
195
196
197
198
199
200

## Sheet: RCCS_pred_1
RCCS predictor
Potenci
	N	HN	Hα	Cα	Cβ	C'
g-1	NA	NA	NA	NA	NA	NA
s0	NA	NA	NA	NA	NA	0.029
M1	-0.182	0.154	-0.002	-0.036	-0.292	-0.104
E2	-0.345	0.068	0.027	-0.129	-0.236	0.129
E3	-0.515	-0.097	0.018	-0.196	-0.393	NA
P4	NA	NA	NA	-0.058	-0.071	0.012
Q5	0.067	0.025	0.006	-0.415	-0.075	-0.142
S6	0.442	0.048	-0.011	-0.143	-0.216	0.042
D7	-0.216	0.021	-0.024	-0.285	0.418	NA
P8	NA	NA	NA	0.139	-0.023	0.147
S9	-0.289	0.113	-0.033	0.407	-0.076	-0.121
V10	-1.304	-0.253	0.022	0.014	-0.393	0.171
E11	-0.061	-0.076	-0.008	-0.181	-0.405	NA
P12	NA	NA	NA	NA	NA	NA
P13	NA	NA	NA	-0.156	-0.251	0.099
L14	-0.177	-0.028	-0.033	-0.183	-0.142	0.081
S15	0.135	0.072	0.009	-0.353	-0.072	0.133
Q16	0.405	0.146	-0.027	0.023	-0.035	0.083
E17	-0.18	0.069	-0.032	-0.154	-0.333	0.097
T18	-0.33	-0.021	-0.034	0.03	-0.203	0.241
F19	-0.436	0.002	-0.093	0.245	-0.475	0.279
S20	-1.061	-0.066	-0.087	0.291	-0.355	0.649
D21	-0.115	-0.008	0.015	0.315	-0.354	0.618
L22	-0.535	0.049	-0.164	1.222	-0.445	0.842
W23	-1.803	-0.065	-0.078	0.167	-0.689	0.709
K24	-2.125	-0.253	-0.111	0.506	-0.491	0.252
L25	-2.179	-0.096	-0.007	-0.131	-0.187	0.162
L26	-0.958	-0.263	-0.046	-0.061	-0.251	NA
P27	NA	NA	NA	0.241	-0.309	0.381
E28	-0.753	0.162	-0.03	0.139	-0.429	0.047
N29	-0.503	-0.08	0.091	-0.063	-0.204	0.09
N30	-0.069	-0.056	0.044	-0.197	0.32	-0.133
V31	-0.285	-0.016	0.013	-0.247	-0.142	-0.129
L32	-0.624	-0.003	0.001	-0.232	-0.171	0.089
S33	-0.614	-0.064	0.009	-0.201	-0.074	NA
P34	NA	NA	NA	-0.075	-0.087	0.195
L35	-0.079	-0.025	-0.021	-0.179	-0.225	NA
P36	NA	NA	NA	0.067	-0.211	0.127
S37	-0.465	-0.031	-0.006	-0.12	0.039	0.035
Q38	0.065	0.059	0.016	-0.219	-0.027	-0.044
A39	0.156	0.073	0.037	-0.134	-0.003	0.026
M40	0.094	0.026	-0.01	0.081	-0.209	0.243
D41	-0.295	-0.004	-0.047	0.167	-0.22	0.266
D42	-0.398	0.036	-0.13	0.154	-0.24	0.044
L43	-0.15	0.039	-0.012	-0.309	0.134	-0.167
M44	-0.356	0.039	0.004	-0.924	-0.309	-0.295
L45	-0.33	-0.051	0.027	-0.31	0.156	0.084
S46	-0.038	0.21	0.027	-0.115	-0.069	NA
P47	NA	NA	NA	0.416	-0.194	0.195
D48	-1.128	-0.163	-0.031	0.009	-0.348	0.279
D49	-0.786	-0.136	0.026	0.093	-0.175	0.182
I50	-0.668	-0.159	-0.097	0.167	-0.089	-0.008
E51	-1.11	-0.092	-0.041	-0.097	-0.426	0.299
Q52	-1.094	-0.09	-0.007	0.213	-0.016	0.683
W53	-0.11	0.512	-0.297	-0.218	-0.245	0.263
F54	-0.302	-0.009	0.03	-0.377	-0.099	0.098
T55	0.41	0.131	0.029	-0.453	-0.225	-0.378
E56	-0.121	-0.064	-0.034	-0.285	-0.303	0.033
D57	0.152	0.041	-0.038	-0.143	0.303	NA
P58	NA	NA	NA	0.014	-0.143	-0.086
G59	-0.149	-0.062	-0.219	-0.204	NA	NA
P60	NA	NA	NA	NA	NA	NA

## Sheet: RCCS_pred_2
Method name
Camcoil
	N	HN	Hα	Cα	Cβ	C'
g-1	NA	NA	NA	NA	NA	NA
s0	NA	NA	NA	NA	NA	-0.299
M1	-1.456	NA	-0.016	-0.168	-0.062	-0.044
E2	-0.127	NA	-0.084	-0.137	-0.204	-0.5
E3	0.975	NA	0.124	-0.903	-0.828	NA
P4	NA	NA	NA	0.494	0.049	-0.033
Q5	-0.167	NA	-0.019	-0.685	-0.058	-0.387
S6	1.083	NA	-0.036	-0.143	0.116	-0.877
D7	0.874	NA	0.11	-1.144	-0.36	NA
P8	NA	NA	NA	0.687	0.154	-0.032
S9	-0.703	NA	-0.079	0.795	-0.058	-0.052
V10	-1.142	NA	-0.094	0.159	-0.317	-0.282
E11	0.832	NA	0.095	-1.155	-0.865	NA
P12	NA	NA	NA	NA	NA	NA
P13	NA	NA	NA	0.146	-0.062	0.19
L14	-1.136	NA	-0.107	-0.017	-0.211	0.072
S15	-0.685	NA	-0.017	-0.242	0.042	-0.412
Q16	0.187	NA	-0.054	0.261	-0.058	0.005
E17	-0.379	NA	-0.055	0.291	-0.558	0.137
T18	-1.01	NA	-0.184	0.479	-0.224	-0.228
F19	-2.18	NA	-0.101	0.584	-0.321	0.024
S20	-0.832	NA	-0.17	0.374	0.009	-0.124
D21	-0.301	NA	-0.142	0.52	-0.541	0.418
L22	-2.073	NA	-0.28	1.181	-0.495	0.352
W23	-1.984	NA	-0.201	0.961	-0.67	0.146
K24	-3.45	NA	-0.345	0.748	-0.099	-0.42
L25	-2.247	NA	-0.14	-0.448	0.02	-0.531
L26	0.482	NA	0.132	-1.074	-0.458	NA
P27	NA	NA	NA	0.779	-0.126	0.292
E28	-1.523	NA	-0.111	0.166	-0.541	-0.03
N29	-0.984	NA	-0.004	-0.127	-0.245	-0.482
N30	0.332	NA	0.021	0.006	0.19	-0.45
V31	-0.47	NA	-0.095	0.183	-0.355	-0.032
L32	-0.756	NA	-0.053	-0.303	-0.18	-0.475
S33	0.412	NA	0.181	-0.987	-0.057	NA
P34	NA	NA	NA	0.293	0.204	-0.076
L35	0.123	NA	0.138	-1.082	-0.47	NA
P36	NA	NA	NA	0.571	-0.006	-0.091
S37	-1.072	NA	-0.047	0.087	0.147	-0.294
Q38	-0.124	NA	-0.04	-0.104	-0.035	-0.545
A39	-1.107	NA	0.044	-0.145	0.024	0.382
M40	-1.879	NA	-0.056	-0.065	-0.068	0.428
D41	-1.254	NA	-0.165	0.205	0.097	-0.172
D42	-0.967	NA	-0.216	0.497	-0.39	0.012
L43	-1.801	NA	-0.176	0.016	-0.07	-0.187
M44	-1.761	NA	-0.122	-0.818	-0.026	-0.311
L45	-1.132	NA	-0.028	-0.203	0.132	-0.49
S46	0.728	NA	0.224	-0.975	-0.049	NA
P47	NA	NA	NA	1.029	0.168	0.093
D48	-1.447	NA	-0.098	0.007	-0.514	-0.076
D49	-0.995	NA	-0.041	0.117	-0.435	0.139
I50	-2.211	NA	-0.221	0.63	-0.309	0.204
E51	-1.394	NA	-0.207	0.076	-0.772	0.195
Q52	-0.563	NA	-0.201	0.845	-0.147	0.137
W53	-1.231	NA	-0.493	0.231	0.109	-0.69
F54	-3.153	NA	-0.132	0.449	-0.015	-0.505
T55	-0.404	NA	-0.203	0.059	-0.488	-1.028
E56	0.172	NA	-0.105	-0.546	-0.24	-0.712
D57	2.017	NA	0.064	-1.093	-0.485	NA
P58	NA	NA	NA	0.416	0.128	-0.035
G59	-1.433	NA	NA	-1.342	NA	NA
P60	NA	NA	NA	NA	NA	NA

## Sheet: RCCS_pred_3
RCCS predictor
Kjaergaard
	N	HN	Hα	Cα	Cβ	C'
g-1	NA	NA	NA	NA	NA	NA
s0	NA	NA	NA	NA	NA	-0.198
M1	-0.299	NA	-0.071	-0.018	-0.113	-0.137
E2	-0.732	NA	-0.031	-0.282	-0.223	-0.187
E3	-0.884	NA	-0.02	-0.359	-0.252	NA
P4	NA	NA	NA	-0.014	0.037	-0.037
Q5	-0.583	NA	-0.06	-0.565	0.007	-0.316
S6	-0.045	NA	-0.05	-0.311	-0.214	-0.36
D7	0.117	NA	-0.052	-0.466	0.957	NA
P8	NA	NA	NA	0.234	-0.048	0.121
S9	-0.065	NA	-0.079	0.564	-0.022	-0.223
V10	-1.646	NA	-0.026	-0.24	-0.388	-0.063
E11	-0.676	NA	-0.055	-0.357	-0.303	NA
P12	NA	NA	NA	NA	NA	NA
P13	NA	NA	NA	-0.289	-0.013	-0.065
L14	-0.962	NA	-0.105	-0.176	-0.302	0.054
S15	-0.529	NA	-0.053	-0.383	-0.097	0.227
Q16	0.048	NA	-0.087	-0.041	0.003	0.077
E17	-0.967	NA	-0.044	-0.301	-0.264	-0.034
T18	-0.785	NA	-0.066	-0.165	0.073	0.222
F19	-0.231	NA	-0.221	0.377	-0.572	0.227
S20	-1.266	NA	-0.11	0.166	-0.24	0.795
D21	0.343	NA	-0.003	0.236	0.012	0.444
L22	-0.69	NA	-0.21	0.979	-0.312	0.636
W23	-1.207	NA	-0.146	0.33	-0.335	0.729
K24	-2.856	NA	-0.109	0.658	-0.457	0.559
L25	-2.38	NA	0.019	-0.131	-0.032	0.004
L26	-1.593	NA	-0.103	-0.135	-0.054	NA
P27	NA	NA	NA	0.433	-0.392	0.489
E28	-1.65	NA	-0.085	0.108	-0.633	-0.067
N29	-0.381	NA	0.084	-0.189	-0.06	0.062
N30	0.418	NA	0.03	-0.184	0.504	-0.195
V31	-0.515	NA	-0.032	-0.26	0.229	-0.167
L32	-1.053	NA	-0.072	-0.305	-0.196	-0.167
S33	-1.324	NA	-0.026	-0.176	0.321	NA
P34	NA	NA	NA	0.086	-0.174	0.129
L35	-0.457	NA	-0.065	-0.256	0.093	NA
P36	NA	NA	NA	0.187	-0.275	0.197
S37	-1.086	NA	-0.046	-0.039	-0.226	0.046
Q38	-0.576	NA	-0.038	-0.237	-0.03	0.015
A39	-0.306	NA	-0.024	-0.018	0.126	-0.091
M40	-0.734	NA	-0.055	0.054	-0.174	0.158
D41	-0.681	NA	-0.07	-0.056	-0.154	0.314
D42	-0.153	NA	-0.159	0.217	-0.048	0.074
L43	-0.098	NA	-0.065	-0.189	0.149	-0.162
M44	-0.451	NA	-0.06	-0.641	0.107	-0.316
L45	-1.009	NA	-0.067	-0.329	0.007	-0.112
S46	-0.331	NA	-0.026	-0.081	0.387	NA
P47	NA	NA	NA	0.563	-0.257	0.336
D48	-1.509	NA	-0.036	-0.044	-0.527	0.258
D49	-0.443	NA	-0.022	0.085	-0.097	0.091
I50	-0.803	NA	-0.131	0.26	0.055	-0.145
E51	-1.637	NA	-0.069	-0.08	-0.402	0.027
Q52	-2.313	NA	-0.004	-0.361	0.241	0.446
W53	0.43	NA	-0.362	-0.312	0.322	0.068
F54	-0.611	NA	-0.021	-0.084	0.069	0.503
T55	0.126	NA	0.059	-0.585	-0.044	-0.179
E56	-0.324	NA	-0.045	-0.661	-0.56	-0.279
D57	0.436	NA	-0.059	-0.385	0.544	NA
P58	NA	NA	NA	0.072	-0.12	-0.185
G59	-1.515	NA	-0.236	-0.34	NA	NA
P60	NA	NA	NA	NA	NA	NA

## Sheet: RCCS_pred_4
RCCS predictor
Prosecco
	N	HN	Hα	Cα	Cβ	C'
g-1	NA	NA	NA	NA	NA	NA
s0	NA	NA	NA	NA	NA	-0.208
M1	-0.881	NA	-0.009	-0.024	-0.07	-0.456
E2	-0.926	NA	-0.001	-0.037	-0.056	0.03
E3	-0.293	NA	0.067	-0.253	-0.235	NA
P4	NA	NA	NA	-0.046	0.007	-0.082
Q5	-0.15	NA	0.006	-0.481	0.056	-0.228
S6	-0.263	NA	-0.019	0.035	-0.161	-0.335
D7	0.364	NA	0.064	-0.122	0.412	NA
P8	NA	NA	NA	0.168	0.028	0.132
S9	-0.683	NA	-0.028	0.475	0.109	-0.272
V10	-2.201	NA	-0.032	0.105	-0.334	0.119
E11	0.138	NA	0.048	-0.475	-0.328	NA
P12	NA	NA	NA	NA	NA	NA
P13	NA	NA	NA	-0.404	-0.198	-0.016
L14	-0.267	NA	-0.049	-0.182	-0.023	0.185
S15	-0.352	NA	-0.012	-0.322	0.072	-0.032
Q16	-0.155	NA	-0.018	0.033	-0.002	-0.064
E17	-0.536	NA	-0.037	0.098	-0.33	-0.044
T18	-0.957	NA	-0.021	-0.052	-0.08	0.169
F19	-0.867	NA	-0.065	0.118	-0.497	0.088
S20	-1.478	NA	-0.087	0.282	-0.073	0.295
D21	-0.069	NA	0.049	0.241	-0.007	0.304
L22	-0.93	NA	-0.163	0.968	-0.233	0.465
W23	-1.209	NA	-0.019	-0.086	-0.501	0.16
K24	-2.035	NA	-0.076	0.198	-0.14	-0.034
L25	-2.011	NA	0.043	-0.238	-0.08	-0.029
L26	-0.594	NA	0.021	-0.174	-0.187	NA
P27	NA	NA	NA	0.312	-0.286	0.336
E28	-1.205	NA	-0.032	0.288	-0.311	0.071
N29	-0.905	NA	-0.004	0.088	-0.135	-0.066
N30	-0.107	NA	-0.028	-0.221	0.418	-0.399
V31	-1.336	NA	0.011	-0.295	-0.132	-0.377
L32	-1.048	NA	0.016	-0.349	-0.073	0.007
S33	-1.091	NA	0.043	-0.122	0.12	NA
P34	NA	NA	NA	0.063	-0.126	0.255
L35	-0.228	NA	0.018	-0.174	-0.202	NA
P36	NA	NA	NA	0.209	-0.215	0.214
S37	-1.053	NA	-0.01	-0.021	0.119	-0.147
Q38	-0.386	NA	-0.008	-0.318	-0.021	-0.301
A39	-0.407	NA	0.082	-0.255	0.073	-0.434
M40	-0.247	NA	0.034	0.06	0.136	-0.168
D41	-0.254	NA	-0.025	0.146	0.015	0.042
D42	-0.102	NA	-0.085	0.098	0.154	-0.178
L43	-0.753	NA	0.023	-0.573	0.225	-0.424
M44	-0.683	NA	0.034	-0.922	-0.038	-0.654
L45	-0.479	NA	0.035	-0.347	0.298	-0.014
S46	0.032	NA	0.088	-0.109	0.13	NA
P47	NA	NA	NA	0.541	-0.153	0.287
D48	-1.72	NA	-0.036	0.307	-0.238	0.25
D49	-0.652	NA	0.02	0.018	-0.041	-0.08
I50	-1.542	NA	-0.088	-0.017	0.184	-0.266
E51	-1.516	NA	-0.002	-0.249	-0.208	-0.174
Q52	-0.893	NA	-0.033	-0.059	0.203	0.361
W53	0.771	NA	-0.269	-0.213	0.058	-0.211
F54	-0.484	NA	0.133	-0.623	0.028	-0.052
T55	-0.71	NA	0.048	-0.537	-0.123	-0.473
E56	-0.427	NA	0.005	-0.296	-0.273	-0.209
D57	0.57	NA	0.015	-0.097	0.34	NA
P58	NA	NA	NA	0.338	-0.123	0.295
G59	-1.32	NA	-0.364	-0.286	NA	NA
P60	NA	NA	NA	NA	NA	NA

## Sheet: RCCS_pred_5
RCCS predictor
ncIDP
	N	HN	Hα	Cα	Cβ	C'
g-1	NA	NA	NA	NA	NA	NA
s0	NA	NA	NA	NA	NA	-0.382
M1	-0.537	NA	0.031	0.063	0.097	-0.291
E2	-0.9	NA	0.074	-0.257	-0.039	-0.429
E3	-0.228	NA	0.108	-0.222	-0.192	NA
P4	NA	NA	NA	-0.018	0.035	-0.012
Q5	-0.203	NA	0.07	-0.263	0.055	-0.03
S6	-0.017	NA	0.039	-0.323	0.091	-0.503
D7	-0.183	NA	0.063	-0.082	0.614	NA
P8	NA	NA	NA	0.23	0.048	-0.009
S9	-0.72	NA	-0.013	0.742	0.129	0.005
V10	-1.859	NA	0.127	-0.413	0.029	-0.406
E11	-0.765	NA	0.061	-0.436	-0.16	NA
P12	NA	NA	NA	NA	NA	NA
P13	NA	NA	NA	-0.298	-0.109	0.042
L14	-0.327	NA	0.024	-0.006	0.15	0.009
S15	-0.422	NA	0.102	-0.363	0.161	0.028
Q16	-0.258	NA	0.047	0.129	0.065	0.122
E17	-0.984	NA	-0.016	0.017	-0.328	-0.082
T18	-0.278	NA	0.075	0.084	-0.013	0.163
F19	-0.745	NA	-0.046	0	-0.479	0.099
S20	-1.363	NA	-0.067	0.505	-0.116	0.769
D21	-0.25	NA	-0.018	0.524	-0.172	0.485
L22	-1.297	NA	-0.117	1.446	-0.385	0.457
W23	-2.635	NA	-0.002	0.187	-0.442	2.678
K24	-1.49	NA	-0.008	0.553	-0.123	-0.028
L25	-2.062	NA	0.017	-0.363	0.139	-0.391
L26	-0.428	NA	0.062	0	0.037	NA
P27	NA	NA	NA	0.343	-0.301	0.407
E28	-1.5	NA	0.024	0.275	-0.31	0.09
N29	-1.053	NA	0.145	-0.113	0.192	-0.169
N30	-0.082	NA	0.001	0.031	0.642	-0.217
V31	-0.993	NA	0.093	-0.185	0.067	-0.181
L32	-1.265	NA	0.08	-0.411	0.152	-0.38
S33	-0.206	NA	0.073	0.043	0.339	NA
P34	NA	NA	NA	-0.207	0.117	-0.136
L35	-0.21	NA	0.048	0.061	0.056	NA
P36	NA	NA	NA	0.163	-0.159	0.106
S37	-1.151	NA	0.044	0.121	0.253	0.071
Q38	-0.684	NA	0.105	-0.076	0.111	-0.037
A39	-0.652	NA	0.112	-0.053	0.349	-0.279
M40	0.245	NA	0.043	0.065	0.234	-0.019
D41	-0.556	NA	-0.003	0.455	0.011	0.111
D42	-0.51	NA	-0.079	0.336	0.018	-0.108
L43	-0.954	NA	0.017	-0.053	0.448	-0.516
M44	-0.474	NA	0.051	-0.633	-0.047	-0.387
L45	-0.367	NA	0.098	-0.346	0.475	-0.475
S46	0.17	NA	0.117	0.048	0.338	NA
P47	NA	NA	NA	0.628	-0.057	0.415
D48	-2.039	NA	0.012	0.347	-0.23	0.129
D49	-0.762	NA	0.088	0.028	-0.044	-0.176
I50	-1.276	NA	-0.051	0.208	0.099	-0.068
E51	-1.727	NA	-0.059	0.183	-0.483	0.048
Q52	-1.214	NA	0.056	0.318	-0.045	0.217
W53	-0.377	NA	-0.237	-0.338	0.236	2.249
F54	-0.021	NA	0.134	-0.61	-0.008	-0.151
T55	-0.466	NA	0.025	-0.348	-0.149	-0.102
E56	-0.025	NA	0.02	-0.641	-0.129	-0.495
D57	0.544	NA	0.063	-0.09	0.508	NA
P58	NA	NA	NA	-0.104	0.051	-0.374
G59	-0.946	NA	-0.228	1.557	NA	NA
P60	NA	NA	NA	NA	NA	NA

## Sheet: RCCS_pred_6
RCCS predictor
Wang
	N	HN	Hα	Cα	Cβ	C'
g-1	NA	NA	NA	NA	NA	NA
s0	NA	NA	NA	NA	NA	0.073
M1	0.102	NA	0.017	-0.052	-0.221	0.051
E2	-0.394	NA	-0.017	-0.65	0.082	-0.485
E3	1.659	NA	0.078	-0.454	-0.222	NA
P4	NA	NA	NA	-0.385	0.272	0.187
Q5	1.357	NA	0.052	-0.613	0.51	-0.103
S6	1.105	NA	-0.007	-0.551	-0.048	-0.643
D7	0.943	NA	0.042	-0.089	0.604	NA
P8	NA	NA	NA	0.009	0.145	0.319
S9	0.727	NA	-0.092	0.581	0.018	-0.001
V10	-0.589	NA	0.037	-0.342	0.265	0.035
E11	1.273	NA	0.022	-0.594	-0.208	NA
P12	NA	NA	NA	NA	NA	NA
P13	NA	NA	NA	-0.691	0.209	0.042
L14	1.136	NA	-0.058	0.184	0.178	0.513
S15	1.331	NA	0.013	-0.526	0.198	-0.042
Q16	0.923	NA	0.042	-0.197	0.476	0.211
E17	0.811	NA	-0.098	-0.14	-0.151	0.073
T18	1.318	NA	-0.183	0.664	0.815	-0.238
F19	0.77	NA	-0.058	0.316	-0.244	0.364
S20	0.007	NA	-0.134	0.099	-0.012	0.32
D21	0.817	NA	-0.106	0.616	0.091	0.772
L22	0.436	NA	-0.263	1.885	-0.326	1.419
W23	-1.099	NA	-0.058	0.078	-0.756	0.722
K24	-1.319	NA	-0.17	0.405	-0.011	0.369
L25	-0.091	NA	-0.115	0.108	0.076	0.247
L26	1.626	NA	-0.014	0.26	-0.23	NA
P27	NA	NA	NA	0.115	-0.147	0.441
E28	-0.031	NA	-0.019	-0.091	0.101	0.026
N29	0.512	NA	0.086	-0.028	0.44	0.125
N30	1.548	NA	-0.03	0.111	0.861	0.324
V31	1.052	NA	-0.003	-0.009	0.433	0.397
L32	0.426	NA	-0.057	0.063	-0.006	0.176
S33	1.476	NA	0.039	-0.035	0.016	NA
P34	NA	NA	NA	-0.506	0.333	0.086
L35	1.758	NA	0.022	0.119	-0.089	NA
P36	NA	NA	NA	0.005	-0.063	0.2
S37	0.516	NA	0.005	-0.244	0.412	-0.004
Q38	0.963	NA	0.053	-0.338	0.625	-0.171
A39	1.099	NA	0.009	-0.2	0.082	0.175
M40	1.075	NA	-0.017	0.022	-0.122	0.179
D41	-0.605	NA	-0.133	0.349	0.05	0.137
D42	0.529	NA	-0.157	0.473	0.262	0.196
L43	0.337	NA	-0.085	0.246	0.143	0.349
M44	1.076	NA	-0.037	-0.603	-0.343	-0.291
L45	0.304	NA	-0.06	-0.169	0.255	0.061
S46	1.852	NA	0.083	-0.03	0.015	NA
P47	NA	NA	NA	0.238	0.081	0.566
D48	-1.296	NA	-0.042	0.254	0.057	0.123
D49	0.217	NA	-0.019	0.29	-0.034	0.331
I50	-0.595	NA	-0.114	0.434	0.125	0.655
E51	-0.07	NA	-0.136	-0.232	-0.365	0.047
Q52	1.093	NA	-0.07	0.288	0.394	0.541
W53	1.022	NA	-0.311	-0.59	0.005	0.034
F54	0.078	NA	-0.016	-0.264	-0.138	0.325
T55	1.356	NA	-0.158	-0.226	0.849	-0.935
E56	0.971	NA	-0.022	-0.933	0.233	-0.493
D57	2.119	NA	0.008	0.019	0.432	NA
P58	NA	NA	NA	-0.194	0.271	0.067
G59	0.018	NA	-0.144	1.081	NA	NA
P60	NA	NA	NA	NA	NA	NA

## Sheet: RCCS_pred_7
RCCS predictor
Wishart
	N	HN	Hα	Cα	Cβ	C'
g-1	NA	NA	NA	NA	NA	NA
s0	NA	NA	NA	NA	NA	-0.017
M1	2.062	NA	-0.023	0.338	-0.201	-0.269
E2	0.976	NA	-0.077	-0.25	0.212	-0.525
E3	1.669	NA	-0.079	-0.474	-0.412	NA
P4	NA	NA	NA	-0.065	-0.108	-0.353
Q5	0.737	NA	-0.018	-0.253	0.1	-0.043
S6	1.545	NA	-0.057	-0.241	0.072	-0.873
D7	2.023	NA	-0.045	-0.269	0.024	NA
P8	NA	NA	NA	0.249	-0.075	-0.191
S9	0.037	NA	-0.102	0.601	-0.012	-0.061
V10	1.541	NA	0.017	-0.182	-0.285	-0.565
E11	4.413	NA	-0.085	-0.784	-0.408	NA
P12	NA	NA	NA	NA	NA	NA
P13	NA	NA	NA	-0.581	-0.341	-0.368
L14	0.266	NA	-0.058	0.024	-0.102	-0.077
S15	0.561	NA	-0.057	-0.326	-0.012	-0.002
Q16	2.363	NA	-0.038	0.353	0.086	0.001
E17	1.361	NA	-0.088	0.07	0.019	-0.037
T18	0.888	NA	-0.123	0.134	-0.115	-0.338
F19	1.72	NA	-0.068	0.226	-0.404	0.054
S20	0.737	NA	-0.194	0.299	-0.012	-0.12
D21	1.457	NA	-0.136	0.626	-0.389	0.432
L22	-0.814	NA	-0.303	1.695	-0.686	0.259
W23	-2.299	NA	-0.148	0.128	-0.776	0.492
K24	-0.139	NA	-0.28	0.595	-0.401	-0.481
L25	-1.071	NA	-0.115	-0.192	-0.204	-0.683
L26	0.586	NA	-0.071	-0.23	-0.72	NA
P27	NA	NA	NA	0.235	-0.407	0.031
E28	-0.581	NA	-0.169	0.279	-0.149	-0.274
N29	-0.078	NA	-0.044	0.122	-0.05	-0.425
N30	0.538	NA	-0.09	0.241	0.371	-0.306
V31	0.512	NA	-0.043	0.071	-0.417	-0.373
L32	3.266	NA	0.023	-0.327	-0.096	-0.624
S33	0.966	NA	-0.058	-0.295	-0.264	NA
P34	NA	NA	NA	-0.356	-0.117	-0.634
L35	0.538	NA	-0.075	-0.231	-0.709	NA
P36	NA	NA	NA	-0.025	-0.243	-0.25
S37	-0.434	NA	-0.105	0.096	0.072	0.116
Q38	2.033	NA	-0.017	0.032	0.085	-0.471
A39	1.009	NA	-0.011	0.11	0.082	-0.085
M40	-0.365	NA	-0.067	0.322	-0.032	-0.151
D41	0.285	NA	-0.133	0.519	-0.06	-0.173
D42	-0.421	NA	-0.227	0.573	-0.228	0.026
L43	-0.343	NA	-0.105	0.336	-0.127	-0.291
M44	0.366	NA	-0.067	-0.543	-0.453	-0.461
L45	1.064	NA	0.03	-0.309	0.235	-0.639
S46	1.342	NA	-0.014	-0.29	-0.265	NA
P47	NA	NA	NA	0.568	-0.159	-0.324
D48	-2.036	NA	-0.132	0.404	-0.313	-0.077
D49	-0.443	NA	-0.039	0.32	-0.144	0.011
I50	-0.085	NA	-0.174	0.574	-0.255	-0.015
E51	2.96	NA	-0.216	0.048	-0.265	-0.023
Q52	0.163	NA	-0.16	0.428	0.014	0.001
W53	0.272	NA	-0.391	-0.46	-0.025	-0.346
F54	0.688	NA	-0.016	-0.484	0.092	-0.375
T55	2.096	NA	-0.118	-0.456	-0.031	-0.855
E56	2.851	NA	-0.122	-0.543	0.203	-0.953
D57	1.679	NA	-0.099	-0.261	-0.048	NA
P58	NA	NA	NA	0.066	-0.159	-0.073
G59	-0.292	NA	-0.251	1.241	NA	NA
P60	NA	NA	NA	NA	NA	NA

## Sheet: RCCS_pred_8
RCCS predictor
Schwarzinger
	N	HN	Hα	Cα	Cβ	C'
g-1	NA	NA	NA	NA	NA	NA
s0	NA	NA	NA	NA	NA	-0.407
M1	-0.988	NA	-0.043	-0.112	NA	-0.439
E2	-0.394	NA	-0.117	0.39	NA	-0.065
E3	0.809	NA	0.048	0.026	NA	NA
P4	NA	NA	NA	-0.455	NA	-0.173
Q5	-0.803	NA	-0.048	-0.693	NA	-0.353
S6	0.325	NA	-0.077	-0.681	NA	-0.913
D7	1.423	NA	-0.048	0.851	NA	NA
P8	NA	NA	NA	-0.321	NA	-0.161
S9	-0.493	NA	-0.102	0.391	NA	-0.201
V10	-0.909	NA	-0.003	-0.632	NA	-0.635
E11	0.723	NA	0.042	-0.214	NA	NA
P12	NA	NA	NA	NA	NA	NA
P13	NA	NA	NA	-0.901	NA	-0.278
L14	-1.174	NA	-0.088	-0.316	NA	-0.187
S15	-0.149	NA	-0.027	-0.696	NA	-0.192
Q16	-0.687	NA	-0.058	-0.197	NA	-0.169
E17	-0.229	NA	-0.198	0.57	NA	0.133
T18	1.468	NA	-0.093	0.114	NA	-0.208
F19	-1.43	NA	-0.118	-0.214	NA	-0.216
S20	-1.643	NA	-0.144	-0.161	NA	-0.09
D21	0.347	NA	-0.286	1.796	NA	1.482
L22	-2.014	NA	-0.223	1.215	NA	0.639
W23	-3.949	NA	-0.118	0.108	NA	0.122
K24	-4.389	NA	-0.14	0.165	NA	-0.481
L25	-3.101	NA	-0.115	-0.472	NA	-0.603
L26	-0.414	NA	0.116	-0.61	NA	NA
P27	NA	NA	NA	-0.115	NA	0.141
E28	-1.191	NA	-0.199	0.789	NA	0.276
N29	-1.628	NA	-0.064	-0.098	NA	-0.465
N30	-0.492	NA	-0.11	0.021	NA	-0.536
V31	-0.318	NA	-0.033	-0.459	NA	-0.473
L32	-1.644	NA	-0.017	-0.627	NA	-0.644
S33	0.766	NA	0.129	-0.675	NA	NA
P34	NA	NA	NA	-0.786	NA	-0.484
L35	-0.282	NA	0.092	-0.601	NA	NA
P36	NA	NA	NA	-0.375	NA	-0.22
S37	-0.964	NA	-0.095	-0.264	NA	-0.114
Q38	-0.887	NA	-0.027	-0.428	NA	-0.351
A39	-1.611	NA	-0.021	-0.33	NA	-0.195
M40	-0.295	NA	-0.067	-0.138	NA	-0.301
D41	0.215	NA	-0.293	1.779	NA	0.987
D42	0.159	NA	-0.357	1.623	NA	1.056
L43	-1.603	NA	-0.115	-0.414	NA	-0.351
M44	-1.244	NA	-0.027	-0.873	NA	-0.631
L45	-1.076	NA	-0.02	-0.569	NA	-0.659
S46	1.142	NA	0.173	-0.67	NA	NA
P47	NA	NA	NA	0.038	NA	-0.094
D48	-1.406	NA	-0.272	1.584	NA	0.993
D49	0.137	NA	-0.179	1.47	NA	1.121
I50	-1.245	NA	-0.174	-0.096	NA	-0.105
E51	-1.77	NA	-0.246	0.618	NA	0.437
Q52	-1.787	NA	-0.08	0.048	NA	0.251
W53	-1.658	NA	-0.331	-0.37	NA	-0.336
F54	-2.872	NA	0.054	-0.874	NA	-0.685
T55	1.116	NA	-0.098	-0.636	NA	-1.025
E56	0.271	NA	-0.182	-0.163	NA	-0.443
D57	2.119	NA	-0.082	0.939	NA	NA
P58	NA	NA	NA	-0.584	NA	-0.443
G59	0.788	NA	-0.104	0.971	NA	NA
P60	NA	NA	NA	NA	NA	NA

[truncated: 6 more sheets: CA_HA_discordance, CA_CB_discordance, SCS_CA, SCS_CB, SCS_CA-CB_diff, SCS_HA]
