# Supplementary material for: DR and SPIT: Statistical approaches for identifying transient structure in intrinsically disordered proteins via NMR chemical shifts
Source: Protein Sci. 2025 Aug 15;34(9):e70250. doi: 10.1002/pro.70250 (PMC12356139; doi:10.1002/pro.70250)
Supplement: Supplementary file 1 — DATA S1. Supporting information. The amino acid sequence of the four model proteins, a detailed SPIT calculation example, further notes on the versatile applicability of the DR and SPIT approaches and summary tables of RCCS prediction techniques and chemical shift trends in helical and extended structures are available in a text document. It also contains the results of benchmarking SPIT against similar computational tools: SSP and δ2D. Document name: DR_SPIT_SI_Rev.docx. In addition, five Excel spreadsheets including the calculations for the presented four proteins and one ready‐made for users are supplied as supplementary information in the following files: DR_SPIT_yUBI.xlsx; DR_SPIT_a_syn.xlsx; DR_SPIT_WIPc.xlsx; DR_SPIT_p53_TAD.xlsx; DR_SPIT_default.xlsx. Excel spreadsheets including the calculations are supplied. A detailed SPIT calculation example and further notes on the versatile applicability of the DR and SPIT approaches are also available. R‐scripts for RCCS prediction and SCS calculation can be downloaded (abnmr.elte.hu). [file PRO-34-e70250-s001.zip › DR_SPIT_default.xlsx]

## Sheet: README
Use these tables and formulae for your calculations. If publishing please cite this work as:
DESCRIPTION OF THE PROVIDED WORKSHEETS
Protein_sequence:					Introduce the amino acid sequence (use the one letter code) in cell N2 and the sequence position of the first residue in cell N3 (both with green background).
					The sequence in the proper format is then generated in column X. This is automatically copied to the other worksheets.
Worksheets RCCS_pred_1-8 (8 sheets):					Introduce the name of the RCCS predictor used into cell A2.
					Introduce the SCS values for the corresponding environments into the cells with green background.
					These values might be calculated by the "General_SCS_pub.R" script provided with the publication but this is not compulsory.
					Basically any source of SCSs is adequate as long as the order of atom types in the spreadsheets is conserved.
CA-HA discordance					The table will be automatically filled on the basis of the provided SCS data for a given RCCS predictor
					Besides the DR values the total number of discordant pairs and the probability limits for the binomial distribution will be also automatically calculated
CA-CB discordance					Similar as CA-HA discordance, just for different pairs.
					Based on these two examples DR values for any other pair can be calculated
SCS_CA					SBPP values can be calculated if SCS values for the CA environments are available from multiple predictors.
					mi, si data are provided.
					Users have to define which amino acid sequence is required for SBPP calculation, this has to be done manually.
SCS_CB					Similar concept as for SCS_CA
SCS_CA-CB_diff					Similar concept as for SCS_CA
SCS_HA					Similar concept as for SCS_CA
MISCELLANEOUS REMARKS
Note, that by default only cells with green background are supposed to be modified (filled) by the user.
Currently, the spreadsheet can handle a sequence of at most 200 amino acids.
However, the spreadsheet intentionally lacks any kind of protection. Ambitious users are encouraged to introduce their own modifications in the calculation schemes if they find fit.
At which part of the sequence SBPPs are to be calculated completely depends on the protein and the user. Therefore, SBPPs are not calculated automatically but this task is left to the user.
SBPPs can be computed simply by using the "PRODUCT" function of Excel on any set of consecutive Pi(+) or Pi(-) values in the column designated for this purpose.
Examples of SBPP calculation can be found in the corresponding publication and in the filled version of this spreadsheet for the protein WIPc.

## Sheet: Protein_sequence
Introduce your protein sequence - this automatically will be copied in the following sheets												Protein sequence with one-letter code
												Number of first residue	1
1
2
3
4
5
6
7
8
9
10
11
12
13
14
15
16
17
18
19
20
21
22
23
24
25
26
27
28
29
30
31
32
33
34
35
36
37
38
39
40
41
42
43
44
45
46
47
48
49
50
51
52
53
54
55
56
57
58
59
60
61
62
63
64
65
66
67
68
69
70
71
72
73
74
75
76
77
78
79
80
81
82
83
84
85
86
87
88
89
90
91
92
93
94
95
96
97
98
99
100
101
102
103
104
105
106
107
108
109
110
111
112
113
114
115
116
117
118
119
120
121
122
123
124
125
126
127
128
129
130
131
132
133
134
135
136
137
138
139
140
141
142
143
144
145
146
147
148
149
150
151
152
153
154
155
156
157
158
159
160
161
162
163
164
165
166
167
168
169
170
171
172
173
174
175
176
177
178
179
180
181
182
183
184
185
186
187
188
189
190
191
192
193
194
195
196
197
198
199
200

## Sheet: RCCS_pred_1
RCCS predictor
	N	HN	Hα	Cα	Cβ	C'

## Sheet: RCCS_pred_2
Method name
	N	HN	Hα	Cα	Cβ	C'

## Sheet: RCCS_pred_3
RCCS predictor
	N	HN	Hα	Cα	Cβ	C'

## Sheet: RCCS_pred_4
RCCS predictor
	N	HN	Hα	Cα	Cβ	C'

## Sheet: RCCS_pred_5
RCCS predictor
	N	HN	Hα	Cα	Cβ	C'

## Sheet: RCCS_pred_6
RCCS predictor
	N	HN	Hα	Cα	Cβ	C'

## Sheet: RCCS_pred_7
RCCS predictor
	N	HN	Hα	Cα	Cβ	C'

## Sheet: RCCS_pred_8
RCCS predictor
	N	HN	Hα	Cα	Cβ	C'

[truncated: 6 more sheets: CA_HA_discordance, CA_CB_discordance, SCS_CA, SCS_CB, SCS_CA-CB_diff, SCS_HA]
