# Supplementary material for: DR and SPIT: Statistical approaches for identifying transient structure in intrinsically disordered proteins via NMR chemical shifts
Source: Protein Sci. 2025 Aug 15;34(9):e70250. doi: 10.1002/pro.70250 (PMC12356139; doi:10.1002/pro.70250)
Supplement: Supplementary file 1 — DATA S1. Supporting information. The amino acid sequence of the four model proteins, a detailed SPIT calculation example, further notes on the versatile applicability of the DR and SPIT approaches and summary tables of RCCS prediction techniques and chemical shift trends in helical and extended structures are available in a text document. It also contains the results of benchmarking SPIT against similar computational tools: SSP and δ2D. Document name: DR_SPIT_SI_Rev.docx. In addition, five Excel spreadsheets including the calculations for the presented four proteins and one ready‐made for users are supplied as supplementary information in the following files: DR_SPIT_yUBI.xlsx; DR_SPIT_a_syn.xlsx; DR_SPIT_WIPc.xlsx; DR_SPIT_p53_TAD.xlsx; DR_SPIT_default.xlsx. Excel spreadsheets including the calculations are supplied. A detailed SPIT calculation example and further notes on the versatile applicability of the DR and SPIT approaches are also available. R‐scripts for RCCS prediction and SCS calculation can be downloaded (abnmr.elte.hu). [file PRO-34-e70250-s001.zip › DR_SPIT_WIPc.xlsx]

## Sheet: README
Use these tables and formulae for your calculations. If publishing please cite this work as:
DESCRIPTION OF THE PROVIDED WORKSHEETS
Protein_sequence:					Introduce the amino acid sequence (use the one letter code) in cell N2 and the sequence position of the first residue in cell N3 (both with green background).
					The sequence in the proper format is then generated in column X. This is automatically copied to the other worksheets.
Worksheets RCCS_pred_1-8 (8 sheets):					Introduce the name of the RCCS predictor used into cell A2.
					Introduce the SCS values for the corresponding environments into the cells with green background.
					These values might be calculated by the "General_SCS_pub.R" script provided with the publication but this is not compulsory.
					Basically any source of SCSs is adequate as long as the order of atom types in the spreadsheets is conserved.
CA-HA discordance					The table will be automatically filled on the basis of the provided SCS data for a given RCCS predictor
					Besides the DR values the total number of discordant pairs and the probability limits for the binomial distribution will be also automatically calculated
CA-CB discordance					Similar as CA-HA discordance, just for different pairs.
					Based on these two examples DR values for any other pair can be calculated
SCS_CA					SBPP values can be calculated if SCS values for the CA environments are available from multiple predictors.
					mi, si data are provided.
					Users have to define which amino acid sequence is required for SBPP calculation, this has to be done manually.
SCS_CB					Similar concept as for SCS_CA
SCS_CA-CB_diff					Similar concept as for SCS_CA
SCS_HA					Similar concept as for SCS_CA
MISCELLANEOUS REMARKS
Note, that by default only cells with green background are supposed to be modified (filled) by the user.
Currently, the spreadsheet can handle a sequence of at most 200 amino acids.
However, the spreadsheet intentionally lacks any kind of protection. Ambitious users are encouraged to introduce their own modifications in the calculation schemes if they find fit.
At which part of the sequence SBPPs are to be calculated completely depends on the protein and the user. Therefore, SBPPs are not calculated automatically but this task is left to the user.
SBPPs can be computed simply by using the "PRODUCT" function of Excel on any set of consecutive Pi(+) or Pi(-) values in the column designated for this purpose.
Examples of SBPP calculation can be found in the corresponding publication and in the filled version of this spreadsheet for the protein WIPc.

## Sheet: Protein_sequence
Introduce your protein sequence - this automatically will be copied in the following sheets												Protein sequence with one-letter code	GSSHHHHHHVDSPRSGPRPPLPPDRPSAGAPPPPPPSTSIRNGFQDSPCEDEWESRFYFHPISDLPPPEPYVQTTKSYPSKLARNESRSGSNRRERGAPPLPPIPRLEHHHHHH
												Number of first residue	1
1	G1
2	S2
3	S3
4	H4
5	H5
6	H6
7	H7
8	H8
9	H9
10	V10
11	D11
12	S12
13	P13
14	R14
15	S15
16	G16
17	P17
18	R18
19	P19
20	P20
21	L21
22	P22
23	P23
24	D24
25	R25
26	P26
27	S27
28	A28
29	G29
30	A30
31	P31
32	P32
33	P33
34	P34
35	P35
36	P36
37	S37
38	T38
39	S39
40	I40
41	R41
42	N42
43	G43
44	F44
45	Q45
46	D46
47	S47
48	P48
49	C49
50	E50
51	D51
52	E52
53	W53
54	E54
55	S55
56	R56
57	F57
58	Y58
59	F59
60	H60
61	P61
62	I62
63	S63
64	D64
65	L65
66	P66
67	P67
68	P68
69	E69
70	P70
71	Y71
72	V72
73	Q73
74	T74
75	T75
76	K76
77	S77
78	Y78
79	P79
80	S80
81	K81
82	L82
83	A83
84	R84
85	N85
86	E86
87	S87
88	R88
89	S89
90	G90
91	S91
92	N92
93	R93
94	R94
95	E95
96	R96
97	G97
98	A98
99	P99
100	P100
101	L101
102	P102
103	P103
104	I104
105	P105
106	R106
107	L107
108	E108
109	H109
110	H110
111	H111
112	H112
113	H113
114	H114
115
116
117
118
119
120
121
122
123
124
125
126
127
128
129
130
131
132
133
134
135
136
137
138
139
140
141
142
143
144
145
146
147
148
149
150
151
152
153
154
155
156
157
158
159
160
161
162
163
164
165
166
167
168
169
170
171
172
173
174
175
176
177
178
179
180
181
182
183
184
185
186
187
188
189
190
191
192
193
194
195
196
197
198
199
200

## Sheet: RCCS_pred_1
RCCS predictor
Potenci
	N	HN	Hα	Cα	Cβ	C'
G1	NA	NA	NA	NA	NA	NA
S2	-0.074	NA	0.045	-0.126	-0.009	-0.032
S3	0.895	NA	-0.003	-0.133	0.032	-0.025
H4	0.907	NA	NA	-0.174	NA	0.064
H5	NA	NA	NA	NA	NA	NA
H6	NA	NA	NA	NA	NA	NA
H7	NA	NA	NA	NA	NA	NA
H8	1.716	NA	-0.006	0.22	0.22	0.268
H9	1.814	NA	-0.148	0.714	0.161	-0.028
V10	1.794	NA	-0.032	-0.408	0.143	-0.206
D11	0.937	NA	0.022	0.259	0.145	-0.061
S12	-0.202	NA	0.028	-0.015	-0.16	-0.222
P13	0.138	NA	0.021	-0.03	0.092	-0.015
R14	0.327	NA	0.017	0.04	-0.008	-0.16
S15	-0.048	NA	0.089	-0.111	0.128	-0.088
G16	-0.251	NA	-0.143	-0.033	NA	-0.5
P17	-1.424	NA	0.033	0.104	0.011	0.25
R18	0.176	NA	-0.024	0.23	-0.205	-0.06
P19	0.252	NA	-0.005	0.187	-0.023	-0.125
P20	-0.353	NA	-0.003	0.087	-0.114	0.161
L21	-0.342	NA	-0.028	0.25	-0.312	0.042
P22	-0.232	NA	-0.007	0.269	0.011	0.052
P23	-0.096	NA	0.054	-0.137	-0.114	-0.065
D24	-0.199	NA	-0.012	0.066	-0.166	-0.086
R25	-1.167	NA	0.024	-0.289	0.101	-0.203
P26	-0.024	NA	0.035	-0.088	0.096	-0.04
S27	0.153	NA	-0.022	0.01	0.024	-0.043
A28	0.178	NA	0.038	-0.077	0.069	-0.19
G29	0.654	NA	0.012	-0.056	NA	-0.24
A30	0.082	NA	-0.035	0.353	-0.789	-0.232
P31	0.77	NA	-0.033	0.294	-0.145	-0.416
P32	0.099	NA	-0.006	0.391	-0.268	-0.38
P33	-0.014	NA	0	0.436	-0.309	-0.278
P34	-0.036	NA	0.01	0.442	-0.305	-0.268
P35	-0.224	NA	-0.01	0.167	-0.113	-0.041
P36	0.212	NA	0.014	0.094	-0.053	0.195
S37	-0.009	NA	-0.013	0.068	-0.116	0.158
T38	-0.554	NA	0.013	-0.011	-0.193	0.114
S39	-0.119	NA	0.037	-0.035	0.07	-0.002
I40	-0.164	NA	0.006	0.078	-0.055	0.068
R41	0.013	NA	0.019	-0.066	-0.014	0
N42	0.234	NA	0.041	0.044	0.004	-0.034
G43	0.335	NA	0.002	-0.102	NA	0.071
F44	0.216	NA	0.05	-0.133	0.023	-0.126
Q45	-0.211	NA	0.012	0.12	-0.065	-0.163
D46	-0.382	NA	0.005	0.127	-0.016	-0.205
S47	-1.041	NA	0.057	-0.223	0.017	-0.22
P48	-0.203	NA	-0.012	0.015	0.167	-0.161
C49	0.219	NA	-0.062	0.059	0.114	0.037
E50	0.22	NA	-0.053	0.369	-0.055	0.203
D51	-0.741	NA	0.08	0.325	0.029	0.49
E52	0.202	NA	-0.004	0.76	-0.293	0.775
W53	-0.222	NA	-0.103	0.919	0.038	0.871
E54	-1.946	NA	-0.161	1.404	-0.378	1.038
S55	-1.307	NA	-0.042	0.909	-0.313	0.77
R56	-1.347	NA	-0.133	0.644	-0.351	0.536
F57	-1.256	NA	-0.066	0.524	-0.254	0.3
Y58	-1.648	NA	0.031	0.063	-0.464	0.272
F59	-0.135	NA	-0.001	0.296	-0.064	0.229
H60	0.49	NA	-0.155	0.089	0.15	-0.315
P61	-1.292	NA	-0.054	-0.025	-0.043	0.493
I62	-0.28	NA	-0.003	0.327	-0.03	-0.023
S63	-0.956	NA	0.028	-0.176	0.076	-0.059
D64	-0.088	NA	0.011	0.12	-0.184	-0.212
L65	-0.329	NA	-0.013	0.069	-0.068	-0.32
P66	0.191	NA	-0.029	0.273	-0.186	-0.436
P67	-0.174	NA	-0.013	0.072	-0.016	-0.188
P68	-0.102	NA	-0.023	0.236	-0.085	0.026
E69	-0.332	NA	0.036	-0.176	0.03	0.238
P70	0.045	NA	0.01	0.187	-0.138	0.179
Y71	-0.27	NA	0.003	-0.06	-0.109	0.032
V72	1.016	NA	-0.025	0.017	-0.033	-0.197
Q73	0.435	NA	-0.036	0.206	-0.043	0.087
T74	0.045	NA	0.014	-0.032	0.021	0.033
T75	-0.479	NA	-0.007	0.002	0.009	-0.06
K76	-0.078	NA	-0.001	-0.141	-0.006	-0.338
S77	-0.344	NA	0.034	-0.218	0.084	-0.239
Y78	-0.636	NA	-0.073	0.293	0.059	0.277
P79	-0.431	NA	0.01	0.321	-0.05	0.044
S80	-0.031	NA	0.073	0.011	0.006	0.291
K81	-0.006	NA	-0.033	0.332	-0.119	0.052
L82	-0.422	NA	0.048	-0.139	0.103	-0.023
A83	0.359	NA	0.014	-0.051	0.07	0.058
R84	0.171	NA	-0.007	0.066	-0.02	0.082
N85	0.024	NA	0.02	0.037	-0.149	-0.011
E86	0.475	NA	0.067	-0.177	0.041	-0.001
S87	0.406	NA	0.023	0.025	0.056	0.191
R88	0.07	NA	0.027	0.044	-0.039	0.117
S89	-0.193	NA	0.025	0.004	0.032	-0.01
G90	0.256	NA	0.011	0.104	NA	0.166
S91	0.611	NA	0.015	0.097	-0.028	0.048
N92	0.198	NA	0.023	-0.133	-0.122	-0.021
R93	-0.052	NA	0.005	0.03	-0.005	0.007
R94	0.245	NA	0.013	-0.068	-0.029	0.014
E95	0.285	NA	0.038	-0.106	-0.085	0.039
R96	0.235	NA	0.005	0.198	0.016	0.063
G97	0.413	NA	-0.01	-0.029	NA	-0.178
A98	-0.132	NA	-0.038	0.418	-0.811	-0.175
P99	0.765	NA	0.014	0.076	0.094	-0.283
P100	-0.155	NA	0.021	0.038	-0.101	0.117
L101	-0.351	NA	-0.018	0.289	-0.308	0.037
P102	-0.057	NA	0.001	0.169	0.004	0.025
P103	-0.451	NA	0.026	-0.011	-0.145	0.195
I104	-0.141	NA	0.005	-0.072	0.17	0.745
P105	0.301	NA	-0.005	0.235	-0.009	0.079
R106	-0.111	NA	0.01	-0.039	-0.025	-0.17
L107	0.558	NA	0.032	-0.272	-0.028	-0.353
E108	1.225	NA	0.046	-0.453	0.408	-0.114
H109	1.395	NA	0.018	-0.026	0.297	0.189
H110	0.557	NA	-0.011	0.058	0.233	0.414
H111	0.857	NA	-0.007	0.168	0.229	0.5
H112	1.352	NA	0.002	0.167	0.294	0.331
H113	0.722	NA	-0.086	0.387	0.272	0.674
H114	NA	NA	NA	NA	NA	NA

## Sheet: RCCS_pred_2
Method name
Camcoil
	N	HN	Hα	Cα	Cβ	C'
G1	4.893	NA	NA	-2.379	NA	-4.044
S2	-0.983	NA	0.076	-0.076	0.234	-0.315
S3	-0.132	NA	-0.045	0.056	0.115	-0.25
H4	-1.097	NA	NA	-0.254	NA	-0.108
H5	NA	NA	NA	NA	NA	NA
H6	NA	NA	NA	NA	NA	NA
H7	NA	NA	NA	NA	NA	NA
H8	-0.291	NA	0.035	0.046	-0.417	-0.301
H9	0.873	NA	-0.081	0.423	-0.794	-0.686
V10	1.418	NA	-0.13	-0.101	0.23	-0.463
D11	1.388	NA	-0.001	0.086	0.11	-0.581
S12	1.105	NA	0.196	-0.652	-0.18	-1.31
P13	0.867	NA	-0.023	0.659	0.221	-0.001
R14	-0.94	NA	-0.031	0.138	-0.284	0.038
S15	0.413	NA	-0.022	-0.028	0.357	-0.568
G16	-0.841	NA	NA	-0.747	NA	-1.658
P17	-2.915	NA	-0.045	0.304	0.28	-0.105
R18	0.284	NA	0.118	-1.031	-0.696	-1.484
P19	1.659	NA	0.148	-0.176	-0.598	-1.873
P20	-2.227	NA	-0.05	0.138	0.156	-0.091
L21	0.311	NA	0.136	-1.085	-0.435	-1.26
P22	0.474	NA	0.15	-0.136	-0.616	-1.523
P23	-2.317	NA	-0.033	0.238	0.182	-0.234
D24	0.436	NA	-0.098	0.005	-0.365	-0.576
R25	-0.969	NA	0.209	-1.167	-0.368	-1.348
P26	-0.1	NA	-0.015	0.495	0.287	-0.072
S27	-0.227	NA	-0.052	0.336	0.027	-0.32
A28	0.127	NA	-0.023	0.06	0.109	0.263
G29	-0.951	NA	NA	-0.75	NA	-0.78
A30	-0.062	NA	0.074	-0.946	-0.882	-1.383
P31	0.285	NA	0.143	-0.265	-0.749	-2.208
P32	-0.297	NA	0.191	-0.369	-0.825	-2.24
P33	-0.631	NA	0.194	-0.398	-0.823	-2.204
P34	-0.653	NA	0.204	-0.392	-0.819	-2.194
P35	-0.753	NA	0.185	-0.363	-0.72	-1.608
P36	-1.944	NA	-0.003	0.341	0.248	0.039
S37	-0.343	NA	0.015	0.123	-0.033	0.24
T38	-0.974	NA	-0.04	0.395	-0.094	-0.199
S39	-0.057	NA	-0.003	0.364	-0.044	-0.382
I40	0.083	NA	-0.117	0.551	-0.081	0.021
R41	-0.955	NA	-0.045	-0.072	-0.319	-0.325
N42	0.958	NA	-0.046	0.224	-0.09	-0.196
G43	-0.085	NA	NA	-0.459	NA	-0.326
F44	-1.164	NA	0.021	0.234	0.017	-0.235
Q45	-0.563	NA	-0.031	-0.176	-0.135	-0.845
D46	-0.063	NA	-0.04	0.002	-0.146	-0.658
S47	0.131	NA	0.246	-0.821	-0.006	-1.277
P48	0.479	NA	-0.058	1.041	0.31	-0.066
C49	-2.274	NA	-0.121	1.185	-3.304	-0.063
E50	0.12	NA	-0.13	0.436	-0.214	-0.174
D51	-0.442	NA	-0.066	0.418	-0.311	0.222
E52	-0.851	NA	-0.183	1.233	-1.066	0.79
W53	-2.364	NA	-0.224	0.749	0.149	0.191
E54	-2.393	NA	-0.337	1.366	-0.516	0.425
S55	-1.859	NA	-0.183	1.218	-0.261	0.422
R56	-2.73	NA	-0.305	0.749	-0.766	-0.042
F57	-3.673	NA	-0.175	0.714	0.079	-0.28
Y58	-1.445	NA	-0.108	-0.269	-0.169	-0.695
F59	0.938	NA	-0.013	0.287	0.254	-1.317
H60	0.437	NA	0.062	-1.574	-1.339	-2.799
P61	-0.574	NA	-0.12	0.445	0.163	0.039
I62	-0.825	NA	-0.113	0.822	-0.275	0.222
S63	-0.848	NA	-0.002	0.013	0.228	-0.587
D64	0.172	NA	-0.031	-0.106	-0.352	-0.75
L65	-0.027	NA	0.136	-0.995	-0.259	-1.502
P66	0.797	NA	0.126	-0.266	-0.836	-2.253
P67	-0.509	NA	0.173	-0.392	-0.641	-1.664
P68	-2.321	NA	-0.073	0.242	0.298	-0.357
E69	0.308	NA	0.104	-0.952	-0.634	-0.65
P70	-0.807	NA	-0.108	0.438	0.048	-0.274
Y71	-0.612	NA	-0.131	0.066	-0.586	0.008
V72	1.735	NA	-0.184	0.177	0.087	-0.454
Q73	0.736	NA	-0.145	0.303	-0.353	0.041
T74	1.065	NA	-0.071	0.359	0.164	-0.096
T75	-0.35	NA	-0.097	0.495	-0.192	-0.321
K76	-0.121	NA	-0.108	0.095	0.194	-0.553
S77	-0.108	NA	-0.063	-0.311	0.181	-1.24
Y78	0.829	NA	0.03	-0.499	-0.299	-1.01
P79	-0.001	NA	-0.026	0.533	0.03	-0.21
S80	-0.31	NA	-0.027	0.237	-0.092	-0.005
K81	-0.369	NA	-0.133	0.619	0.043	-0.031
L82	-0.666	NA	-0.052	0.107	0.023	-0.087
A83	-0.392	NA	-0.074	-0.01	-0.325	0.307
R84	-1.264	NA	-0.078	0.149	-0.172	-0.061
N85	0.614	NA	-0.032	0.234	-0.446	-0.084
E86	0.034	NA	0.009	-0.031	-0.135	-0.131
S87	0.27	NA	-0.018	0.376	0.052	0.053
R88	-0.756	NA	0.025	0.142	-0.231	0.163
S89	0.086	NA	-0.089	0.428	0.076	0.111
G90	-0.686	NA	NA	-0.294	NA	0.043
S91	-1.105	NA	-0.005	0.134	0.134	-0.283
N92	0.085	NA	-0.025	0.206	-0.44	-0.022
R93	-0.599	NA	-0.088	0.313	-0.214	-0.019
R94	-1.063	NA	-0.045	-0.168	-0.357	-0.08
E95	0.705	NA	-0.047	-0.027	-0.225	-0.116
R96	-0.236	NA	-0.085	0.443	-0.323	0.872
G97	-0.435	NA	NA	-0.751	NA	-0.823
A98	-0.175	NA	0.074	-0.914	-0.88	-1.363
P99	0.263	NA	0.169	-0.162	-0.582	-1.855
P100	-2.254	NA	-0.028	0.106	0.161	-0.097
L101	0.302	NA	0.146	-1.046	-0.431	-1.265
P102	0.439	NA	0.145	-0.235	-0.616	-1.812
P103	-2.315	NA	-0.032	0.146	0.057	-0.222
I104	0.04	NA	0.136	-0.791	-0.432	-0.524
P105	2.94	NA	-0.074	0.596	0.238	-0.346
R106	-0.799	NA	-0.113	0.028	-0.257	-0.044
L107	0.729	NA	-0.057	-0.312	-0.024	-0.519
E108	0.284	NA	-0.07	-0.419	0.315	-0.454
H109	-0.354	NA	0.012	-0.074	-0.486	-0.034
H110	-1.61	NA	0.007	-0.095	-0.471	-0.055
H111	-1.163	NA	0.017	0.013	-0.46	0.018
H112	-0.674	NA	0.026	0.01	-0.404	-0.148
H113	-0.562	NA	-0.034	0.151	-0.529	-1.024
H114	4.341	NA	NA	1.691	NA	4.266

## Sheet: RCCS_pred_3
RCCS predictor
Kjaergaard
	N	HN	Hα	Cα	Cβ	C'
G1	5.198	NA	-0.156	-1.921	NA	-3.505
S2	0.058	NA	0.045	-0.303	0.289	-0.428
S3	1.007	NA	-0.043	-0.194	0.144	-0.158
H4	0.991	NA	NA	-0.226	NA	0.253
H5	NA	NA	NA	NA	NA	NA
H6	NA	NA	NA	NA	NA	NA
H7	NA	NA	NA	NA	NA	NA
H8	1.457	NA	0.022	0.15	0.202	0.391
H9	1.631	NA	-0.13	0.629	0.154	-0.041
V10	0.873	NA	-0.023	-0.737	0.482	-0.422
D11	0.825	NA	-0.027	0.147	0.554	-0.297
S12	-0.471	NA	-0.005	0.075	0.161	-0.133
P13	NA	NA	-0.04	0.057	0.4	-0.068
R14	-0.141	NA	-0.039	0.002	-0.147	-0.18
S15	-0.589	NA	0.025	-0.217	0.211	-0.418
G16	-1.684	NA	-0.21	-0.134	NA	0.184
P17	NA	NA	-0.042	-0.016	-0.04	0.013
R18	-0.154	NA	-0.065	0.103	-0.195	-0.343
P19	NA	NA	-0.082	0.474	-0.738	-0.067
P20	NA	NA	-0.036	-0.126	-0.242	-0.026
L21	-0.665	NA	-0.087	0.068	-0.304	-0.262
P22	NA	NA	-0.105	0.645	-0.62	0.14
P23	NA	NA	0.019	-0.19	-0.487	-0.055
D24	-0.5	NA	-0.056	0.12	-0.088	-0.274
R25	-1.519	NA	-0.029	-0.312	0.422	-0.377
P26	NA	NA	-0.042	-0.055	0.154	-0.11
S27	-0.534	NA	-0.042	0.007	0.004	-0.075
A28	0.183	NA	-0.043	-0.099	0.178	-0.186
G29	-1.458	NA	-0.06	-0.127	NA	0.457
A30	0.007	NA	-0.079	0.14	-0.462	-0.691
P31	NA	NA	-0.11	0.547	-0.911	-0.583
P32	NA	NA	-0.048	0.51	-1.147	-0.585
P33	NA	NA	-0.048	0.508	-1.193	-0.475
P34	NA	NA	-0.038	0.514	-1.189	-0.465
P35	NA	NA	-0.049	0.334	-0.698	-0.14
P36	NA	NA	-0.043	-0.081	-0.269	0.087
S37	-0.686	NA	-0.065	0.099	0.037	0.134
T38	-1.211	NA	-0.072	-0.123	-0.364	0.23
S39	-0.12	NA	-0.013	0.159	-0.23	-0.042
I40	-0.892	NA	-0.038	0.136	-0.041	-0.015
R41	-0.36	NA	-0.035	-0.109	0.061	0.01
N42	-0.536	NA	0.075	-0.265	0.355	-0.068
G43	-1.407	NA	-0.054	0	NA	0.61
F44	1.108	NA	-0.062	0.099	0.076	-0.185
Q45	-0.276	NA	-0.031	-0.039	0.424	-0.089
D46	-0.145	NA	-0.021	-0.118	0.294	-0.503
S47	-0.786	NA	0.013	-0.065	0.462	-0.137
P48	NA	NA	-0.082	0.034	0.276	-0.082
C49	-0.038	NA	-0.107	0.027	-1.599	-0.145
E50	-0.214	NA	-0.115	0.246	0.097	0.159
D51	-0.49	NA	0.042	0.252	0.384	0.225
E52	0.185	NA	-0.043	0.523	0.049	0.448
W53	0.601	NA	-0.163	0.912	0.641	0.701
E54	-2.581	NA	-0.154	1.459	-0.263	1.101
S55	-1.872	NA	0.054	0.785	-0.039	0.71
R56	-1.73	NA	-0.141	0.45	-0.182	0.382
F57	-2.05	NA	-0.081	0.271	0.155	0.255
Y58	-1.633	NA	-0.036	0.091	0.075	0.388
F59	-0.097	NA	-0.058	0.507	0.035	0.091
H60	0.247	NA	-0.101	-0.075	0.157	0.064
P61	NA	NA	-0.082	0.084	0.199	0.279
I62	-1.362	NA	-0.04	0.257	-0.078	-0.232
S63	-1.936	NA	-0.002	-0.307	0.14	-0.004
D64	0.257	NA	-0.037	0.09	0.139	-0.386
L65	-0.146	NA	-0.079	-0.104	0.117	-0.644
P66	NA	NA	-0.101	0.539	-0.776	-0.565
P67	NA	NA	-0.063	0.351	-0.875	-0.128
P68	NA	NA	-0.07	0.05	-0.317	-0.125
E69	-1.583	NA	0.012	-0.256	0.247	0.275
P70	NA	NA	-0.051	0.211	-0.405	0.175
Y71	-0.618	NA	-0.085	0.315	-0.21	-0.101
V72	0.283	NA	-0.054	-0.083	-0.11	-0.02
Q73	-0.578	NA	-0.073	0.097	0.113	0.118
T74	-1.144	NA	-0.036	-0.119	-0.105	0.08
T75	-0.829	NA	-0.061	0.076	-0.004	0.025
K76	-0.908	NA	-0.034	-0.343	-0.132	-0.428
S77	-0.545	NA	0.014	-0.42	0.187	-0.647
Y78	-0.472	NA	-0.177	0.297	0.661	0.439
P79	NA	NA	-0.012	0.403	-0.312	0.44
S80	-0.357	NA	0.074	-0.007	0.002	0.268
K81	-0.167	NA	-0.098	0.393	-0.082	0.124
L82	-1.095	NA	-0.007	-0.098	-0.056	-0.054
A83	-0.304	NA	-0.037	0.032	0.162	0.061
R84	-0.252	NA	-0.073	0.091	-0.114	0.131
N85	0.045	NA	0.025	-0.015	0.315	-0.075
E86	0.075	NA	-0.005	-0.241	0.218	-0.023
S87	0.441	NA	-0.007	0.12	0.371	0.087
R88	-0.191	NA	-0.042	0.028	-0.06	0.014
S89	-0.442	NA	-0.021	-0.065	0.446	-0.093
G90	-1.49	NA	-0.078	0.05	NA	0.745
S91	0.964	NA	-0.021	-0.089	0.041	-0.155
N92	0.883	NA	0.019	-0.097	0.026	-0.092
R93	-0.148	NA	-0.058	0.037	-0.002	0.013
R94	-0.023	NA	-0.031	-0.035	-0.057	-0.023
E95	-0.75	NA	-0.017	0.003	0.265	0.122
R96	-0.537	NA	-0.056	0.117	-0.107	0.082
G97	-1.297	NA	-0.083	-0.09	NA	0.491
A98	-0.374	NA	-0.072	0.118	-0.436	-0.615
P99	NA	NA	-0.051	0.36	-0.653	-0.295
P100	NA	NA	-0.022	-0.089	-0.277	-0.088
L101	-0.674	NA	-0.077	0.107	-0.3	-0.267
P102	NA	NA	-0.088	0.603	-0.728	0.143
P103	NA	NA	-0.023	-0.036	-0.485	0
I104	-1.138	NA	-0.028	-0.112	0.137	0.62
P105	NA	NA	-0.079	0.284	-0.113	0.213
R106	-1.012	NA	-0.037	0.094	-0.049	-0.075
L107	-0.089	NA	-0.023	-0.348	0.034	-0.391
E108	0.462	NA	-0.012	-0.405	0.732	-0.067
H109	0.748	NA	0.029	-0.064	0.029	0.352
H110	0.242	NA	0.009	0.026	0.219	0.439
H111	0.572	NA	0.026	0.058	0.237	0.57
H112	1.061	NA	0.035	0.055	0.293	0.404
H113	0.971	NA	-0.02	0.164	0.295	-0.252
H114	5.558	NA	NA	1.663	NA	4.843

## Sheet: RCCS_pred_4
RCCS predictor
Prosecco
	N	HN	Hα	Cα	Cβ	C'
G1	5.151	NA	-0.064	-0.402	NA	-3.616
S2	-1.192	NA	0.033	0.055	-0.042	-0.339
S3	0.057	NA	0.072	-0.074	0.051	-0.259
H4	-0.692	NA	NA	-0.534	NA	-0.482
H5	NA	NA	NA	NA	NA	NA
H6	NA	NA	NA	NA	NA	NA
H7	NA	NA	NA	NA	NA	NA
H8	0.391	NA	0.138	-0.192	-0.095	-0.38
H9	0.989	NA	0.03	0.274	-0.251	-0.612
V10	1.145	NA	0.016	-0.399	0.285	-0.474
D11	1.005	NA	0.024	0.355	0.294	0.072
S12	-0.86	NA	0.05	0.279	-0.061	-0.019
P13	0.195	NA	0.025	-0.004	0.105	0.023
R14	-0.105	NA	0.023	0.105	-0.012	-0.12
S15	-0.712	NA	0.06	0.131	0.115	-0.171
G16	-1.193	NA	-0.105	0.959	NA	-0.537
P17	-1.507	NA	0.002	0.157	-0.066	0.504
R18	-0.217	NA	0.021	0.041	-0.256	-0.256
P19	0.076	NA	0.027	0.49	-0.866	-0.28
P20	-1.272	NA	-0.008	-0.098	-0.16	0.254
L21	-0.162	NA	0.01	-0.11	-0.247	-0.245
P22	-0.497	NA	0.043	0.495	-0.863	0.067
P23	-1.149	NA	0.061	-0.091	-0.107	-0.021
D24	-0.439	NA	-0.071	0.21	-0.354	0.124
R25	-1.627	NA	0.07	-0.188	-0.014	-0.288
P26	-0.121	NA	0.059	-0.132	0.138	-0.079
S27	-0.062	NA	-0.006	0.19	0.051	0.018
A28	0.114	NA	0.035	-0.132	0.076	-0.34
G29	0.263	NA	-0.032	0.01	NA	-0.259
A30	0.127	NA	0.053	-0.007	-0.586	-0.602
P31	1.407	NA	0.014	0.422	-1.055	-0.476
P32	-0.983	NA	0.055	0.342	-1.144	-0.494
P33	-1.374	NA	0.056	0.327	-1.171	-0.438
P34	-1.396	NA	0.066	0.333	-1.167	-0.428
P35	-1.398	NA	0.049	0.284	-1.02	-0.016
P36	-1.141	NA	0.016	0.129	-0.122	0.39
S37	-0.426	NA	-0.019	0.283	-0.157	0.265
T38	-1.615	NA	0.007	0.089	-0.239	0.157
S39	-0.711	NA	0.041	0.179	0.042	-0.086
I40	-0.368	NA	0.007	0.103	0.069	0.169
R41	-0.027	NA	0.062	-0.075	0.02	-0.218
N42	0.284	NA	0.023	0.168	-0.021	-0.06
G43	0.429	NA	-0.043	-0.015	NA	0.203
F44	-0.198	NA	0.058	-0.052	-0.148	-0.237
Q45	-0.492	NA	-0.011	0.048	0.022	-0.305
D46	-0.211	NA	0.048	0.181	-0.011	-0.028
S47	-1.576	NA	0.099	0.098	0.138	0.018
P48	-0.067	NA	0.012	-0.05	0.214	-0.229
C49	0.105	NA	-0.066	0	0.113	-0.109
E50	1.545	NA	-0.032	0.43	-0.058	-0.036
D51	-0.676	NA	0.111	0.259	0.154	0.098
E52	0.207	NA	0.01	0.419	-0.14	0.439
W53	0.044	NA	-0.065	0.787	0.165	0.57
E54	-1.948	NA	-0.103	1.198	-0.304	0.974
S55	-1.534	NA	-0.014	1.033	-0.307	0.643
R56	-1.75	NA	-0.141	0.56	-0.334	0.225
F57	-1.824	NA	-0.031	0.31	-0.206	-0.083
Y58	-1.685	NA	0.05	-0.039	-0.036	-0.179
F59	-0.875	NA	0.04	0.304	-0.111	-0.35
H60	-0.219	NA	-0.043	-0.627	-0.391	-1.188
P61	-0.845	NA	0.013	0.031	-0.063	0.232
I62	-0.578	NA	0.01	0.36	0.106	0.157
S63	-1.253	NA	0.05	-0.169	0.225	-0.322
D64	0.305	NA	0.015	0.034	-0.107	-0.143
L65	-0.664	NA	0.03	-0.074	-0.068	-0.519
P66	-0.058	NA	0.023	0.4	-1.073	-0.516
P67	-1.098	NA	0.04	0.246	-0.915	-0.089
P68	-1.562	NA	-0.068	0.235	-0.173	0.306
E69	-0.811	NA	0.021	-0.214	-0.078	0.237
P70	0.121	NA	-0.028	0.281	-0.358	0.051
Y71	-0.249	NA	0.005	-0.036	-0.164	-0.037
V72	0.475	NA	-0.047	0.044	0.03	-0.331
Q73	0.142	NA	-0.04	0.241	0.027	0.01
T74	-0.745	NA	0.019	-0.101	-0.042	0.003
T75	-0.928	NA	0.007	0.084	-0.001	0.07
K76	-0.36	NA	0.022	-0.11	0.071	-0.424
S77	0.068	NA	0.06	-0.157	0.134	-0.595
Y78	-0.083	NA	0.019	0.24	0.108	0.387
P79	-0.743	NA	0.101	0.343	-0.291	0.287
S80	-0.182	NA	0.054	0.071	0.117	0.269
K81	-0.193	NA	-0.021	0.327	-0.053	-0.018
L82	-0.421	NA	0.049	-0.259	0.112	-0.198
A83	0.773	NA	0.046	-0.203	0.201	-0.072
R84	-0.018	NA	0.009	0.07	0.055	-0.066
N85	-0.236	NA	0.014	0.131	-0.103	-0.006
E86	0.476	NA	0.058	-0.267	0.168	-0.028
S87	-0.1	NA	0.068	0.091	0.073	0.06
R88	-0.204	NA	0.071	0.082	-0.065	0.013
S89	-0.735	NA	0.031	0.05	0.024	0.003
G90	0.146	NA	0.006	0.175	NA	0.239
S91	-0.109	NA	0.021	0.25	-0.057	0.046
N92	-0.015	NA	0.002	0.026	-0.117	0.006
R93	-0.383	NA	0.004	-0.011	0.018	-0.253
R94	-0.001	NA	0.019	-0.029	-0.061	-0.164
E95	0.158	NA	0.035	-0.19	0.112	0.124
R96	0.049	NA	0.032	0.249	-0.052	-0.024
G97	-0.095	NA	-0.055	0.028	NA	-0.239
A98	0.118	NA	0.055	0.038	-0.587	-0.574
P99	1.449	NA	0.044	0.429	-0.836	-0.297
P100	-1.254	NA	0.02	-0.141	-0.148	0.225
L101	-0.171	NA	0.02	-0.071	-0.243	-0.25
P102	-0.376	NA	0.037	0.401	-0.874	-0.205
P103	-1.468	NA	0.037	-0.161	-0.24	0.31
I104	-0.166	NA	0.013	-0.165	0.273	0.699
P105	0.241	NA	-0.038	0.195	-0.022	0.043
R106	0.111	NA	0.003	-0.034	0.121	-0.233
L107	0.659	NA	0.05	-0.391	0.101	-0.4
E108	1.344	NA	0.09	-0.565	0.723	-0.306
H109	0.076	NA	0.166	-0.537	-0.13	-0.408
H110	-0.594	NA	0.153	-0.439	-0.065	-0.407
H111	-0.297	NA	0.164	-0.225	-0.054	-0.143
H112	0.192	NA	0.173	-0.228	0.002	-0.309
H113	-0.83	NA	-0.044	-0.531	-1.05	-1.177
H114	0.446	NA	NA	-0.155	NA	0.184

## Sheet: RCCS_pred_5
RCCS predictor
ncIDP
	N	HN	Hα	Cα	Cβ	C'
G1	6.945	NA	-0.114	-1.68	NA	-3.826
S2	-0.256	NA	0.119	0.013	0.206	-0.186
S3	-0.062	NA	0.05	0.126	0.097	-0.097
H4	-0.705	NA	NA	-0.592	NA	-0.315
H5	NA	NA	NA	NA	NA	NA
H6	NA	NA	NA	NA	NA	NA
H7	NA	NA	NA	NA	NA	NA
H8	0.61	NA	0.147	-0.263	-0.188	-0.393
H9	1.36	NA	0.009	0.057	-0.275	-0.452
V10	1.572	NA	0.086	-0.458	0.424	-0.332
D11	0.567	NA	0.094	0.043	0.444	-0.504
S12	0.014	NA	0.062	0.253	0.18	0.201
P13	-0.797	NA	0.104	0.269	0.106	0.232
R14	-0.373	NA	0.1	0.222	0.137	0.086
S15	-0.939	NA	0.134	-0.188	0.4	-0.5
G16	-1.436	NA	-0.167	1.63	NA	-0.133
P17	-2.282	NA	0.102	0.066	0.081	0
R18	-0.137	NA	0.076	0.211	0.031	-0.019
P19	-0.976	NA	0.043	0.695	-0.736	0.166
P20	-1.831	NA	0.111	-0.294	0.092	-0.239
L21	0.063	NA	0.045	0.053	0.078	-0.18
P22	-1.087	NA	0.096	0.632	-0.657	0.385
P23	-1.945	NA	0.124	-0.086	-0.035	0
D24	-0.695	NA	0.046	0.099	-0.022	-0.529
R25	-1.529	NA	0.116	-0.191	0.255	0.018
P26	-1.388	NA	0.083	0.183	0.042	0.256
S27	-0.208	NA	0.056	0.178	0.238	0.106
A28	-0.113	NA	0.112	-0.024	0.34	-0.234
G29	0.058	NA	0.017	-0.251	NA	-0.534
A30	-0.107	NA	0.059	0.226	-0.458	-0.431
P31	0.198	NA	0.069	0.417	-0.812	-0.483
P32	-1.592	NA	0.096	0.47	-0.883	-0.407
P33	-1.926	NA	0.103	0.437	-0.88	-0.371
P34	-1.948	NA	0.113	0.443	-0.876	-0.361
P35	-2.048	NA	0.094	0.472	-0.777	0.225
P36	-1.892	NA	0.11	0	0.079	0.161
S37	-0.584	NA	0.038	0.238	0.052	0.223
T38	-1.01	NA	0.092	-0.002	-0.039	0.074
S39	-0.547	NA	0.089	0.113	0.065	-0.151
I40	-0.021	NA	0.078	0.188	0.13	0.084
R41	-0.292	NA	0.124	0.061	0.208	-0.028
N42	-0.237	NA	0.046	0.188	0.228	-0.014
G43	0.257	NA	-0.06	0.115	NA	0.251
F44	-0.277	NA	0.077	0.06	-0.112	-0.089
Q45	-0.472	NA	0.079	0.283	-0.056	0.235
D46	-0.466	NA	0.037	-0.045	0.056	-0.626
S47	-0.943	NA	0.111	0.08	0.363	0.234
P48	-2.035	NA	0.091	0.03	0.42	0.056
C49	-0.279	NA	-0.029	0.34	0.121	0.384
E50	-0.073	NA	-0.026	0.456	-0.173	0.33
D51	-0.889	NA	0.088	0.316	-0.013	0.159
E52	-0.117	NA	0.057	0.75	-0.524	0.414
W53	-0.822	NA	-0.004	0.807	0.242	3.08
E54	-1.423	NA	-0.051	1.361	-0.372	0.923
S55	-2.229	NA	-0.061	1.206	-0.213	0.643
R56	-1.924	NA	-0.087	0.868	-0.171	0.443
F57	-2.894	NA	-0.071	0.34	-0.188	0.06
Y58	-2.209	NA	0.037	0.327	-0.064	0.261
F59	-1.372	NA	0.006	0.289	0.034	-0.383
H60	-0.473	NA	-0.044	-0.472	-0.491	-0.298
P61	-1.6	NA	0.025	-0.006	-0.022	0.201
I62	-0.004	NA	0.072	0.354	0.192	-0.033
S63	-1.06	NA	0.059	-0.009	0.335	-0.321
D64	0.308	NA	0.093	-0.098	0.035	-0.683
L65	-0.446	NA	0.053	-0.133	0.223	-0.521
P66	-0.764	NA	0.072	0.494	-0.871	-0.345
P67	-1.804	NA	0.08	0.454	-0.701	0.169
P68	-2.222	NA	0.066	-0.137	0.11	-0.317
E69	-0.834	NA	0.051	-0.051	-0.003	0.46
P70	-1.078	NA	0.091	0.107	-0.146	-0.161
Y71	-0.669	NA	0.036	0.308	-0.082	0.039
V72	0.127	NA	0.07	0.056	0.315	-0.103
Q73	-0.298	NA	0.01	0.207	0.033	0.171
T74	0.124	NA	0.08	0.002	0.066	0.101
T75	-0.402	NA	0.089	0.101	0.104	-0.026
K76	-0.204	NA	0.029	-0.107	0.145	-0.532
S77	-0.177	NA	0.089	-0.491	0.348	-0.837
Y78	-0.698	NA	-0.018	0.499	0.313	0.741
P79	-2.109	NA	0.104	0.579	-0.201	0.505
S80	-0.423	NA	0.056	0.319	0.18	0.2
K81	-0.026	NA	0.037	0.326	0.14	0.024
L82	-0.635	NA	0.125	-0.137	0.264	-0.033
A83	0.5	NA	0.118	0.102	0.199	0.033
R84	-0.214	NA	0.108	0.084	0.257	0.123
N85	-0.609	NA	0.061	0.209	-0.043	0.22
E86	0.35	NA	0.084	-0.168	0.132	-0.046
S87	-0.112	NA	0.11	0.364	0.111	0.274
R88	-0.431	NA	0.131	0.145	0.086	0.299
S89	-1.23	NA	0.068	0.27	0.142	0.179
G90	-0.016	NA	-0.011	0.241	NA	0.389
S91	-0.203	NA	0.068	0.323	0.091	0.103
N92	-0.221	NA	0.079	0.211	0.005	0.089
R93	-0.676	NA	0.065	0.251	0.16	0.086
R94	-0.721	NA	0.062	0.204	0.017	0.237
E95	-0.245	NA	0.09	0.065	-0.059	0.23
R96	-0.264	NA	0.103	0.281	0.152	0.049
G97	-0.438	NA	-0.025	-0.112	NA	-0.263
A98	-0.096	NA	0.061	0.271	-0.459	-0.411
P99	0.176	NA	0.095	0.52	-0.645	-0.13
P100	-1.858	NA	0.13	-0.324	0.084	-0.245
L101	0.054	NA	0.055	0.092	0.082	-0.185
P102	-1.122	NA	0.091	0.533	-0.657	0.096
P103	-2.149	NA	0.13	-0.429	-0.065	-0.263
I104	0.245	NA	0.063	-0.063	0.501	0.864
P105	-0.632	NA	0.045	0.422	0.098	-0.196
R106	0.086	NA	0.092	0.124	0.289	-0.05
L107	0.212	NA	0.062	-0.307	0.149	-0.383
E108	0.874	NA	0.103	-0.374	0.46	-0.311
H109	-0.021	NA	0.168	-0.611	-0.281	-0.337
H110	-0.682	NA	0.119	-0.411	-0.242	-0.147
H111	-0.262	NA	0.129	-0.296	-0.231	-0.074
H112	0.227	NA	0.138	-0.299	-0.175	-0.24
H113	0.203	NA	0.108	-0.154	-0.161	-0.826
H114	4.881	NA	NA	1.138	NA	3.787

## Sheet: RCCS_pred_6
RCCS predictor
Wang
	N	HN	Hα	Cα	Cβ	C'
G1	5.895	NA	-0.094	-1.975	NA	-3.789
S2	-0.244	NA	0.031	0.174	-0.001	0.147
S3	0.875	NA	0.019	-0.145	0.301	0.074
H4	0.307	NA	NA	-0.791	NA	-0.401
H5	NA	NA	NA	NA	NA	NA
H6	NA	NA	NA	NA	NA	NA
H7	NA	NA	NA	NA	NA	NA
H8	2.296	NA	0.194	-0.598	0.149	-0.564
H9	3.184	NA	-0.004	-0.074	-0.355	-0.578
V10	3.273	NA	0.017	-0.577	0.554	-0.076
D11	1.788	NA	-0.026	0.358	0.523	-0.298
S12	1.21	NA	0.076	0.112	-0.142	-0.668
P13	136.977	NA	0.03	-0.194	0.441	0.341
R14	1.321	NA	0.097	-0.17	0.424	0.064
S15	1.225	NA	0.092	-0.127	0.438	-0.32
G16	-0.844	NA	-0.095	1.248	NA	-1.225
P17	134.785	NA	-0.008	-0.182	0.339	0.227
R18	2.062	NA	0.129	-0.313	0.145	-1.142
P19	138.147	NA	0.022	0.281	-0.748	-0.772
P20	136.383	NA	0.045	-0.687	0.41	-0.239
L21	2.031	NA	0.019	0.111	-0.067	-0.777
P22	137.272	NA	0.047	0.342	-0.734	-0.622
P23	135.573	NA	0.08	-0.57	0.205	-0.071
D24	0.676	NA	-0.026	-0.067	0.462	-0.577
R25	0.27	NA	0.167	-0.576	0.248	-0.866
P26	137.23	NA	0.006	-0.099	0.203	0.419
S27	1.342	NA	-0.006	0.024	0.371	-0.184
A28	0.98	NA	0.052	0.04	0.439	0.406
G29	1.038	NA	-0.021	-0.381	NA	-0.852
A30	0.561	NA	-0.001	0.242	-0.732	-0.887
P31	138.533	NA	0.026	0.145	-0.871	-1.317
P32	136.681	NA	0.097	-0.022	-0.838	-1.419
P33	136.347	NA	0.104	-0.055	-0.835	-1.383
P34	136.325	NA	0.114	-0.049	-0.831	-1.373
P35	136.225	NA	0.095	-0.02	-0.732	-0.787
P36	135.876	NA	0.055	-0.36	0.297	0.25
S37	0.716	NA	-0.027	0.199	0.023	0.372
T38	-0.082	NA	-0.09	0.418	0.689	-0.195
S39	0.871	NA	-0.004	0.199	-0.068	0.146
I40	1.073	NA	-0.027	0.242	0.336	0.648
R41	1.342	NA	0.08	-0.275	0.215	0.009
N42	2.16	NA	0.034	0.328	0.61	0.325
G43	0.885	NA	-0.056	-0.023	NA	0.338
F44	0.794	NA	0.031	0.326	0.102	0.258
Q45	1.367	NA	0.034	-0.325	0.531	-0.28
D46	0.808	NA	-0.045	0.03	0.188	-0.445
S47	0.253	NA	0.125	-0.061	0.041	-0.635
P48	137.669	NA	-0.024	-0.108	0.209	0.24
C49	1.838	NA	-0.129	0.057	-1.32	-0.692
E50	1.213	NA	-0.038	-0.375	0.339	-0.025
D51	0.174	NA	0.002	0.487	0.142	0.431
E52	1.458	NA	-0.047	0.689	-0.182	0.844
W53	0.147	NA	-0.04	0.607	-0.132	1.044
E54	-1.802	NA	-0.217	1.114	-0.396	1.14
S55	-0.683	NA	-0.154	1.071	-0.19	0.612
R56	-0.383	NA	-0.144	0.614	0.18	0.555
F57	-0.024	NA	-0.086	0.595	0.033	0.444
Y58	0.553	NA	-0.081	0.058	0.138	0.052
F59	1.18	NA	-0.025	0.24	0.682	-0.705
H60	1.727	NA	-0.023	-0.814	-0.379	-1.945
P61	136.856	NA	-0.047	-0.316	-0.11	0.541
I62	1.084	NA	-0.014	0.511	0.281	0.511
S63	-0.443	NA	-0.008	-0.169	-0.051	-0.393
D64	1.375	NA	0.005	-0.006	0.298	-0.396
L65	1.122	NA	0.025	0.064	-0.043	-0.879
P66	137.595	NA	0.023	0.204	-0.948	-1.352
P67	136.469	NA	0.081	-0.038	-0.656	-0.843
P68	135.539	NA	0.036	-0.567	0.386	-0.288
E69	0.976	NA	0.067	-0.493	0.135	-0.669
P70	137.213	NA	-0.004	-0.04	-0.024	0.341
Y71	1.701	NA	-0.041	0.116	-0.239	0.201
V72	3.112	NA	-0.085	-0.12	0.89	-0.245
Q73	1.699	NA	-0.088	0.25	0.301	0.306
T74	1.914	NA	-0.132	0.481	0.762	-0.207
T75	1.39	NA	-0.085	0.598	1.035	-0.134
K76	1.146	NA	-0.009	-0.143	0.521	-0.101
S77	1.422	NA	0.016	-0.322	0.201	-0.386
Y78	1.449	NA	-0.012	0.282	-0.036	0.023
P79	136.419	NA	-0.004	0.213	0.125	0.241
S80	1.219	NA	0.025	0.2	0.224	0.386
K81	1.457	NA	-0.011	0.209	0.485	0.398
L82	1.349	NA	-0.018	0.361	0.262	0.411
A83	2.206	NA	-0.007	-0.054	0.374	0.141
R84	1.706	NA	0.058	-0.144	0.54	0.243
N85	1.558	NA	0.054	0.148	0.274	0.386
E86	1.605	NA	0.062	-0.316	0.429	0.314
S87	1.434	NA	0.017	0.229	0.134	0.243
R88	0.891	NA	0.116	-0.153	0.271	0.499
S89	0.934	NA	0.026	0.331	0.18	0.359
G90	0.071	NA	0.005	-0.009	NA	0.398
S91	-0.027	NA	-0.023	0.428	-0.016	0.4
N92	1.109	NA	0.05	0.039	0.438	0.261
R93	1.346	NA	0.073	-0.176	0.652	0.25
R94	1.816	NA	0.062	-0.18	0.305	0.229
E95	2.288	NA	0.021	-0.364	0.414	0.074
R96	1.73	NA	0.074	0.23	0.394	0.318
G97	1.33	NA	-0.041	-0.384	NA	-0.685
A98	0.572	NA	0.001	0.287	-0.733	-0.867
P99	138.511	NA	0.052	0.248	-0.704	-0.964
P100	136.356	NA	0.064	-0.717	0.402	-0.245
L101	2.022	NA	0.029	0.15	-0.063	-0.782
P102	137.237	NA	0.042	0.243	-0.734	-0.911
P103	136.005	NA	0.035	-0.697	0.019	-0.06
I104	1.838	NA	0.033	-0.038	0.417	0.307
P105	137.29	NA	-0.055	-0.023	0.155	-0.214
R106	2.226	NA	0.078	-0.301	0.676	-0.161
L107	2.518	NA	-0.017	-0.109	0.178	0.135
E108	2.483	NA	0.034	-0.699	0.983	-0.378
H109	1.44	NA	0.146	-0.694	0.06	-0.467
H110	1.004	NA	0.166	-0.746	0.095	-0.318
H111	1.424	NA	0.176	-0.631	0.106	-0.245
H112	1.913	NA	0.185	-0.634	0.162	-0.411
H113	1.889	NA	0.155	-0.489	0.176	-0.997
H114	6.702	NA	NA	1.271	NA	4.243

## Sheet: RCCS_pred_7
RCCS predictor
Wishart
	N	HN	Hα	Cα	Cβ	C'
G1	6.875	NA	-0.064	-1.695	NA	-4.579
S2	-0.074	NA	0.071	-0.086	0.259	-0.033
S3	2.245	NA	-0.081	0.085	-0.049	-0.266
H4	2.097	NA	NA	0.279	NA	0.129
H5	NA	NA	NA	NA	NA	NA
H6	NA	NA	NA	NA	NA	NA
H7	NA	NA	NA	NA	NA	NA
H8	2.876	NA	-0.076	0.522	0.479	-0.064
H9	3.804	NA	-0.134	0.876	0.395	-0.108
V10	4.163	NA	-0.053	-0.337	0.184	-0.956
D11	4.828	NA	0.014	0.098	0.373	-0.498
S12	1.03	NA	-0.051	0.122	-0.462	-0.258
P13	138.047	NA	0.01	0.046	-0.029	-0.279
R14	0.931	NA	-0.003	0.18	-0.136	0.084
S15	1.205	NA	0.052	-0.107	0.328	-0.11
G16	0.946	NA	-0.152	1.448	NA	-1.685
P17	134.265	NA	0.002	-0.312	0.099	-0.383
R18	1.322	NA	-0.068	-0.153	-0.755	-0.692
P19	137.647	NA	-0.055	0.131	-1.228	-0.992
P20	134.953	NA	-0.025	-0.577	-0.14	-0.649
L21	0.811	NA	-0.078	-0.239	-0.687	-0.937
P22	136.462	NA	-0.04	0.122	-1.254	-0.642
P23	134.863	NA	0	-0.28	-0.135	-0.651
D24	-0.384	NA	-0.106	-0.007	-0.138	-0.507
R25	0.04	NA	-0.02	-0.286	-0.562	-0.556
P26	137.08	NA	0.026	-0.059	0.063	-0.231
S27	0.592	NA	-0.096	0.064	0.071	-0.114
A28	2.29	NA	0.022	0.23	0.189	0.256
G29	-0.602	NA	-0.051	-0.141	NA	-1.552
A30	0.101	NA	-0.048	-0.148	-0.882	-0.967
P31	136.273	NA	-0.071	-0.015	-1.401	-1.327
P32	135.691	NA	-0.03	-0.102	-1.488	-1.359
P33	135.357	NA	-0.023	-0.135	-1.485	-1.323
P34	135.335	NA	-0.013	-0.129	-1.481	-1.313
P35	135.235	NA	-0.032	-0.1	-1.382	-0.727
P36	135.236	NA	0.025	-0.25	-0.013	-0.12
S37	0.296	NA	-0.007	0.189	-0.047	0.492
T38	1.658	NA	0.03	0.128	-0.111	-0.115
S39	2.201	NA	0.006	0.179	0.052	-0.204
I40	2.823	NA	-0.027	0.232	-0.214	-0.172
R41	4.482	NA	0	-0.005	-0.125	-0.401
N42	1.64	NA	-0.066	0.348	0.08	0.365
G43	0.455	NA	-0.096	0.297	NA	-0.962
F44	-0.526	NA	-0.009	0.196	-0.048	-0.072
Q45	1.817	NA	-0.056	0.165	0.191	-0.78
D46	0.988	NA	-0.045	0.06	0.068	-0.575
S47	0.073	NA	-0.002	-0.051	-0.279	-0.225
P48	137.659	NA	0.006	0.112	0.069	-0.44
C49	0.458	NA	-0.329	0.417	0.12	0.168
E50	3.223	NA	-0.138	0.405	0.239	-0.415
D51	0.044	NA	-0.068	0.547	-0.078	0.311
E52	0.858	NA	-0.177	0.889	-0.312	0.304
W53	-0.263	NA	-0.15	0.907	-0.032	0.994
E54	-0.112	NA	-0.317	1.274	-0.006	0.5
S55	-0.833	NA	-0.204	1.171	-0.32	0.622
R56	0.677	NA	-0.234	0.864	-0.51	-0.055
F57	-1.534	NA	-0.166	0.455	-0.147	-0.466
Y58	-0.527	NA	-0.101	-0.222	-0.032	-0.918
F59	0.97	NA	-0.135	0.03	0.152	-1.125
H60	2.597	NA	-0.24	-0.144	-0.139	-0.875
P61	136.606	NA	-0.077	-0.186	-0.05	-0.359
I62	1.124	NA	-0.024	0.371	-0.109	-0.059
S63	3.007	NA	-0.018	-0.139	0.269	-0.583
D64	2.015	NA	-0.025	0.004	-0.182	-0.736
L65	0.412	NA	-0.062	-0.156	-0.573	-1.179
P66	136.785	NA	-0.064	-0.016	-1.468	-1.372
P67	135.479	NA	-0.046	-0.118	-1.306	-0.783
P68	134.859	NA	-0.054	-0.307	-0.004	-0.618
E69	0.406	NA	-0.12	-0.453	-0.255	-0.209
P70	136.373	NA	-0.084	0.01	-0.274	-0.799
Y71	-0.219	NA	-0.021	-0.024	-0.239	-0.279
V72	3.972	NA	-0.115	-0.14	0.11	-0.815
Q73	4.709	NA	-0.018	0.3	0.081	0.156
T74	2.324	NA	0.038	0.131	0.082	0.043
T75	2.77	NA	-0.025	0.228	0.055	-0.254
K76	3.376	NA	-0.029	0.097	-0.019	-0.521
S77	0.982	NA	-0.064	-0.392	0.231	-1.166
Y78	1.629	NA	-0.069	0.042	-0.316	-0.157
P79	137.179	NA	0.016	0.063	-0.125	-0.369
S80	0.449	NA	-0.065	0.25	0.024	0.276
K81	2.827	NA	-0.061	0.509	-0.245	-0.092
L82	0.749	NA	-0.028	0.031	-0.008	-0.529
A83	1.376	NA	-0.037	0.026	0.104	-0.089
R84	-0.284	NA	-0.072	0.266	-0.1	-0.137
N85	1.168	NA	-0.056	0.298	-0.126	0.096
E86	1.565	NA	-0.018	0.024	0.339	-0.056
S87	1.284	NA	-0.033	0.329	0.004	0.253
R88	2.601	NA	0.066	0.237	-0.189	0.209
S89	0.914	NA	-0.014	0.351	0.07	0.569
G90	2.211	NA	0.045	0.381	NA	-0.492
S91	-0.187	NA	-0.043	0.308	0.044	-0.11
N92	1.979	NA	-0.04	0.239	-0.212	-0.039
R93	0.746	NA	-0.057	0.374	-0.208	-0.07
R94	1.876	NA	-0.048	0.25	-0.165	0.009
E95	2.168	NA	-0.059	-0.114	0.274	-0.116
R96	1.75	NA	-0.046	0.54	-0.176	0.538
G97	1.45	NA	-0.051	-0.134	NA	-1.595
A98	0.112	NA	-0.046	-0.103	-0.883	-0.947
P99	136.251	NA	-0.045	0.088	-1.234	-0.974
P100	134.926	NA	-0.006	-0.607	-0.148	-0.655
L101	0.802	NA	-0.068	-0.2	-0.683	-0.942
P102	136.427	NA	-0.045	0.023	-1.254	-0.931
P103	134.865	NA	0.015	-0.657	-0.151	-0.62
I104	1.528	NA	-0.074	-0.368	-0.313	0.167
P105	140.12	NA	-0.045	-0.043	0.005	-0.624
R106	1.046	NA	-0.062	0.049	-0.124	-0.181
L107	2.098	NA	-0.027	-0.189	-0.012	-0.695
E108	2.053	NA	-0.126	-0.489	0.683	-0.578
H109	1.71	NA	-0.084	0.276	0.36	0.203
H110	1.584	NA	-0.104	0.374	0.425	0.182
H111	2.004	NA	-0.094	0.489	0.436	0.255
H112	2.493	NA	-0.085	0.486	0.492	0.089
H113	2.469	NA	-0.115	0.631	0.506	-0.497
H114	7.372	NA	NA	2.171	NA	4.793

## Sheet: RCCS_pred_8
RCCS predictor
Schwarzinger
	N	HN	Hα	Cα	Cβ	C'
G1	8.205	NA	-0.144	-1.915	NA	-4.179
S2	0.156	NA	0.011	-0.406	NA	-0.433
S3	0.445	NA	-0.061	-0.355	NA	-0.266
H4	0.197	NA	NA	-0.161	NA	-0.071
H5	NA	NA	NA	NA	NA	NA
H6	NA	NA	NA	NA	NA	NA
H7	NA	NA	NA	NA	NA	NA
H8	1.846	NA	-0.086	0.192	NA	-0.194
H9	2.364	NA	-0.194	0.666	NA	-0.318
V10	2.583	NA	-0.093	-0.757	NA	-0.856
D11	1.818	NA	-0.166	1.398	NA	0.482
S12	1.02	NA	0.106	-0.478	NA	0.192
P13	135.637	NA	0	-0.414	NA	-0.139
R14	-0.609	NA	-0.033	-0.26	NA	-0.226
S15	-0.215	NA	0.032	-0.497	NA	-0.72
G16	0.346	NA	-0.035	1.068	NA	-0.415
P17	134.405	NA	-0.008	-0.642	NA	-0.393
R18	0.402	NA	0.099	-0.623	NA	-0.282
P19	136.677	NA	0.112	-0.209	NA	-0.182
P20	134.223	NA	0.005	-0.897	NA	-0.559
L21	-0.009	NA	0.089	-0.609	NA	-0.327
P22	136.062	NA	0.157	-0.258	NA	0.108
P23	134.193	NA	0.01	-0.7	NA	-0.481
D24	0.186	NA	-0.236	1.243	NA	0.473
R25	-0.87	NA	0.137	-0.986	NA	-0.106
P26	135.49	NA	-0.004	-0.369	NA	-0.141
S27	0.252	NA	-0.076	-0.186	NA	-0.054
A28	-1.46	NA	-0.008	-0.2	NA	-0.294
G29	1.598	NA	-0.051	-0.331	NA	-0.712
A30	-0.449	NA	0.099	-0.398	NA	-0.547
P31	137.493	NA	0.106	-0.425	NA	-0.637
P32	135.471	NA	0.147	-0.472	NA	-0.649
P33	135.137	NA	0.154	-0.505	NA	-0.613
P34	135.115	NA	0.164	-0.499	NA	-0.603
P35	135.015	NA	0.145	-0.47	NA	-0.017
P36	134.396	NA	0.005	-0.59	NA	-0.13
S37	-0.344	NA	-0.067	-0.191	NA	-0.028
T38	0.738	NA	-0.07	-0.122	NA	-0.465
S39	-0.239	NA	-0.014	-0.141	NA	-0.294
I40	-0.087	NA	-0.047	-0.328	NA	-0.232
R41	-0.828	NA	-0.01	-0.465	NA	-0.361
N42	-0.28	NA	-0.096	0.158	NA	-0.345
G43	1.375	NA	-0.046	-0.003	NA	-0.032
F44	-0.786	NA	-0.019	-0.144	NA	-0.392
Q45	-1.463	NA	-0.006	-0.395	NA	-0.75
D46	0.698	NA	-0.235	1.3	NA	0.405
S47	0.063	NA	0.155	-0.651	NA	0.225
P48	135.369	NA	-0.044	-0.348	NA	-0.28
C49	-0.212	NA	-0.159	0.077	NA	0.038
E50	0.353	NA	-0.198	0.805	NA	0.245
D51	0.034	NA	-0.208	1.777	NA	1.391
E52	0.258	NA	-0.127	1.309	NA	1.084
W53	-2.373	NA	-0.15	0.837	NA	0.674
E54	-3.272	NA	-0.257	1.824	NA	1
S55	-2.003	NA	-0.204	0.791	NA	0.512
R56	-2.083	NA	-0.184	0.464	NA	0.125
F57	-3.124	NA	-0.076	0.285	NA	-0.226
Y58	-3.417	NA	0.039	-0.452	NA	-0.638
F59	-1.89	NA	-0.025	-0.34	NA	-1.035
H60	0.567	NA	-0.043	-0.554	NA	-0.505
P61	135.066	NA	-0.097	-0.406	NA	-0.059
I62	-0.216	NA	-0.054	-0.069	NA	-0.269
S63	-1.463	NA	-0.028	-0.529	NA	-0.623
D64	0.905	NA	-0.175	1.174	NA	0.314
L65	-0.398	NA	0.095	-0.756	NA	-0.529
P66	136.385	NA	0.133	-0.396	NA	-0.622
P67	135.259	NA	0.131	-0.488	NA	-0.073
P68	134.189	NA	-0.034	-0.647	NA	-0.548
E69	0.186	NA	0.017	0.077	NA	0.801
P70	135.293	NA	0.006	-0.22	NA	-0.249
Y71	-1.549	NA	-0.011	-0.234	NA	-0.419
V72	1.002	NA	-0.055	-0.54	NA	-0.795
Q73	-0.301	NA	-0.088	-0.14	NA	-0.274
T74	2.334	NA	-0.082	-0.069	NA	-0.487
T75	1.79	NA	-0.085	0.018	NA	-0.524
K76	-0.574	NA	-0.089	-0.443	NA	-0.791
S77	0.042	NA	0.006	-0.552	NA	-0.936
Y78	-0.871	NA	0.078	-0.438	NA	0.313
P79	134.199	NA	0.046	-0.317	NA	-0.229
S80	-0.021	NA	-0.055	-0.06	NA	0.066
K81	-0.783	NA	-0.071	-0.021	NA	-0.242
L82	-1.091	NA	-0.028	-0.179	NA	-0.179
A83	-0.734	NA	0.003	-0.234	NA	-0.169
R84	-0.154	NA	-0.072	-0.264	NA	-0.207
N85	-0.552	NA	-0.066	0.188	NA	-0.134
E86	0.725	NA	-0.088	0.374	NA	0.244
S87	0.114	NA	-0.033	-0.051	NA	0.143
R88	-0.619	NA	0.006	-0.313	NA	-0.041
S89	-0.506	NA	-0.034	-0.039	NA	-0.041
G90	0.991	NA	-0.035	0.031	NA	0.058
S91	0.273	NA	-0.073	-0.062	NA	-0.25
N92	-0.731	NA	-0.07	-0.021	NA	-0.299
R93	-0.684	NA	-0.057	-0.286	NA	-0.28
R94	-0.244	NA	-0.048	-0.16	NA	-0.121
E95	0.688	NA	-0.089	0.466	NA	0.364
R96	-0.46	NA	-0.066	-0.01	NA	-0.062
G97	1.46	NA	-0.061	-0.254	NA	-0.635
A98	-0.438	NA	0.101	-0.353	NA	-0.527
P99	137.471	NA	0.132	-0.322	NA	-0.284
P100	134.196	NA	0.024	-0.927	NA	-0.565
L101	-0.018	NA	0.099	-0.57	NA	-0.332
P102	136.027	NA	0.152	-0.357	NA	-0.181
P103	134.135	NA	0.035	-0.877	NA	-0.45
I104	0.808	NA	0.093	-0.838	NA	0.677
P105	135.39	NA	-0.035	-0.363	NA	-0.454
R106	-0.384	NA	-0.042	-0.371	NA	-0.391
L107	0.078	NA	-0.027	-0.499	NA	-0.625
E108	1.553	NA	-0.086	0.071	NA	0.002
H109	0.85	NA	-0.064	-0.084	NA	0.053
H110	0.554	NA	-0.114	0.044	NA	0.052
H111	0.974	NA	-0.104	0.159	NA	0.125
H112	1.463	NA	-0.095	0.156	NA	-0.041
H113	1.439	NA	-0.125	0.301	NA	-0.627
H114	5.792	NA	NA	1.751	NA	4.013

[truncated: 6 more sheets: CA_HA_discordance, CA_CB_discordance, SCS_CA, SCS_CB, SCS_CA-CB_diff, SCS_HA]
